# Supplementary material for: Protein restriction slows the development and progression of pathology in a mouse model of Alzheimer’s disease
Source: Nat Commun. 2024 Jun 18;15:5217. doi: 10.1038/s41467-024-49589-z (PMC11189507; doi:10.1038/s41467-024-49589-z)
Supplement: Supplementary file 6 — Source Data [file 41467_2024_49589_MOESM6_ESM.xlsx]

## Sheet: Fig 1
	Fig 1b		Females	Body weight (g)
			Months	NTg	NTg	NTg	NTg	NTg	NTg	NTg-PR	NTg-PR	NTg-PR	NTg-PR	NTg-PR	3xTg	3xTg	3xTg	3xTg	3xTg	3xTg-PR	3xTg-PR	3xTg-PR	3xTg-PR	3xTg-PR	3xTg-PR	3xTg-PR
			0	26	29.1	27	28	25	33	32	25	30	25	25	37	36	25	25	27	26	37	25	26	30	30	25
			1	29	33	29	29	28	34.3	29	30	32	27	29	33	33	33	26	31	30	33	25	27	31.8	30	28
			2	31.2	34.1	32.4	31.1	29.2	35.2	27.1	28.2	31.2	26.8	28.1	35.2	34	34	28.1	34.6	29.1	32.2	27.6	28.1	31.2	29	28.2
			3	34.2	34.8	33.8	33.1	31.9	36.7	26.9	29.1	30.6	28.1	29.1	36.1	35.5	34.8	29.2	33.2	28.2	31.1	26	27.2	32.1	28.1	27.8
			4	34.7	35.1	33.2	33.1	33.6	38.2	26.3	28.4	30.3	28.2	28.7	36.9	36	35.3	29.7	34.5	28.9	30.3	25.1	27.9	32.1	28.9	26.2
			5	35.1	34.2	33.9	32.1	34.6	40.1	27.2	28.1	31.2	27.9	28.1	39.1	39.1	35.6	29.8	35.6	29.2	32.7	25.4	27.6	33.2	28.3	27.6
			6	35.2	34.6	33.2	33.1	35.9	41.2	28.1	27.2	31.6	28.9	27.2	40.8	41.7	36.7	32.1	36.1	28	33.1	25.8	26.3	34.1	27.2	26.5
			7	35.8	34.8	34.1	32.1	35.6	42.2	28.2	28.9	30.8	27.9	28.1	42.1	42.8	37.1	36.2	36.9	27.2	34.9	24.1	27.1	34.1	26.2	25.5
			8	35.9	35.2	34.2	31.2	35.2	43.1	27.3	27.9	29.9	25.1	27.1	43.9	44.1	38.2	38.1	37.1	27.1	36.1	25.1	26.2	33.1	25.4	24.4
			9	37	37	34	30	37	44	26	28	32	24	26	45	46	40	39	39	26	38	31	26	32	26.2	26.1
	Fig 1c		Fat mass in gms
			NTg								NTg-PR							3xTg							3xTg-PR
			0 months	8.71	8.64	6.605	7.54	5.06	11.495		13.13	4.755	12.805	6.425	8.64			12.52	7.045	5.595	4.99	12.79			5.85	4.435	5.465	6.34	7.405	6.695	5.94
			9 months	12.18	16.185	14.28	10.735	15.915	11.465		6.95	8.59	12.385	5.235	2.535			21.425	20.99	11.895	11.95	15.375			4.425	4.49	18.27	5.94	5.85	8.6	9.95
	Fig 1d
			Lean mass in gms
			NTg								NTg-PR							3xTg							3xTg-PR
			0 months	16.11	18.8	6.605	17.65	16.94	11.495		21.415	17.185	16.16	16.92	20.22			17.065	17.02	18.92	20.205	16.11			17.435	18.92	17.02	17.065	20.18	20.205	14.52
			9 months	15.81	28.605	17.62	18.09	18.51	19.34		18.265	17.08	18.65	17.975	21.885			22	22.35	25.67	25.74	21.55			19.235	19.8	17.435	20.52	17.02	20.495	17.81
	Fig 1e		% Adiposity
				NTg							NTg-PR							3xTg							3xTg-PR
			0 months	33.5	25.9107	24.463	30.8571	20.24	34.8333		41.0312	19.02	32.95	25.7	19			33.8378	19.5694	22.38	19.96	47.3704			22.5	14.7703	26.78	23.25	21.1333	24.6833	23.76
			9 months	34.6487	32.9235	42	35.7833	43.0135	26.0568		26.7308	30.6786	38.7031	21.8125	9.75			47.6111	45.6304	29.7375	30.641	39.4231			17.0192	48.0789	27.7419	17.2692	31.0938	22.6718	22.4138
	Fig 1f		Food Intake kcal/ g bw/day
				NTg						NTg-PR						3xTg						3xTg-PR
				0.323684	0.235112	0.3775	0.296154	0.275445		0.560829	0.324752	0.413594	0.40566	0.525084		0.3241	0.498034	0.305607	0.360829	0.324752		0.513594	0.40566	0.525084	0.523684	0.435112
	Fig 1g		Protein intake kcal/gbw/day
			NTg							NTg-PR						3xTg						3xTg-PR
			1.72393	2.19628	1.88372	1.37343	1.60558			1.10644	0.79875	1.03594	0.639	0.816241		1.90256	2.12549	2.9342	1.91313	1.79516		1.01262	0.858455	0.800289	1.03404	1.03542
	Fig 1h		Males	Body weight in gms
			Months		NTg	NTg	NTg	NTg	NTg	NTg	NTg	NTg-PR	NTg-PR	NTg-PR	NTg-PR	NTg-PR	NTg-PR	3xTg	3xTg	3xTg	3xTg	3xTg-PR	3xTg-PR	3xTg-PR	3xTg-PR	3xTg-PR	3xTg-PR
			0		37	33.8	41.3	37.9	34	42.5	39.4	33.5	36.8	36.5	40.2	37.4	38.7	34.5	35	36	26.8	28	36	31	30	35	33
			1		38.2	35.1	42.1	39.1	35.1	41.2	38.1	33.9	29	34.1	34.1	37.5	37.2	31.3	36.1	38.1	28.8	30.2	31.7	29.7	26.9	33.5	31.1
			2		39.2	37.1	42.7	40.1	37.1	41.2	40.5	32.1	30.5	32	32.8	33.2	36.1	32.6	38.9	38.9	30.8	28.9	31.6	29	27.8	32	28.1
			3		39.6	38.1	43.5	40.2	38.1	39.1	41.4	31.2	32.2	32.3	35	31.2	36.5	34.9	39.2	40.1	32.9	26.1	33.1	28.1	26.8	31.1	29.2
			4		40	39.2	44.5	41.2	39.2	42.2	41.1	30.6	31.7	33.8	34.1	29.9	39.1	33.9	40.1	39.1	33.7	26.2	32.1	27.1	27.9	32.1	30.1
			5		41.2	40.1	43.5	43.1	39.9	43.4	42.1	28.1	32.1	32.1	31.2	30.1	37.8	33.4	41.1	38.2	35.6	25.1	32.9	18.2	29.1	31.9	31.2
			6		42.3	41.1	46.1	42.1	40.1	42.1	43.1	29.2	31.2	31.2	31.8	31.1	35.6	37.2	40.9	39.9	36.6	26.1	31.9	19.1	26.8	30.9	28.9
			7		44.3	41.8	46.9	42.9	39.1	43.4	42.1	29.9	30.2	31.2	32	32.1	32.1	36.1	40.2	39.2	36.7	26.2	31.2	28.1	25.9	30.2	29.2
			8		45.1	42.5	48.1	43.1	39.3	43.1	42.3	30.1	30.1	30.2	33.1	31.1	31.1	37.3	40.1	40.2	36.1	27	32.1	30.1	26.1	29.1	29.9
			9		47.2	43.7	49.1	44.2	38.2	43.8	42.9	29.8	30.3	30.1	32.8	30.8	31.2	38.9	40.8	41.1	37.1	25.8	31.6	32.4	27.8	30.1	27.9
	Fig 1i		Fat mass in gms
			NTg									NTg-PR								3xTg								3xTg-PR
			0 months	14.34	11.895	8.705	11.545	9.35	13.54	10.485		9.685	11	8.665	13.08	12.695	13.735			2.015	4.795	2.14	2.335					1.43	4.285	1.9	10.485	5.06	3.055
			9 months	17.83	17.54	19.535	18.61	14.745	17.055	9.685		7.9	1.72	5.925	4.93	1.41	5.255			6.35	13.425	10.85	11.02					2.625	2.17	4.36	2.12	0.46	1.36
	Fig 1J		Lean mass in gms
			NTg									NTg-PR								3xTg								3xTg-PR
			0 months	26.17	23.875	23.435	23.055	22.585	26.18	23.27		22.315	23.48	25.99	24.97	22.67	23.285			21.83	27.915	31.09	31.715					23.27	25.95	28.11	24.81	24.79	25.95
			9 months	24.29	28.2	25.61	25.425	26.795	25.78	26.525		25.68	24.86	24.34	26.345	27.9	24.105			27.22	26.455	26.295	26.81					25.115	27.36	31.455	26.66	25.14	25.385
	Fig 1k		% Adiposity
			NTg									NTg-PR								3xTg								3xTg-PR
			0 months	38.7568	35.1923	21.0775	30.4617	27.5	31.8588	26.6117		28.9105	29.8913	23.7397	32.5373	33.9438	35.491			13.8986	6.11429	6.47222	7.5					5.10714	11.9028	6.12903	34.95	14.4571	9.25758
			9 months	37.7754	40.1373	39.7861	42.1041	38.5995	38.9384	22.5758		5.77181	4.65346	17.4585	15.0305	25.6493	18.9904			27.892	27.0098	32.6642	17.1159					5.27132	6.70886	6.69753	1.65468	14.485	9.4086
	Fig 1l		Food intake (kcal/g bw/day)
				NTg						NTg-PR						3xTg						3xTg-PR
				0.518109	0.175175	0.591459	0.588971	0.54373		0.510592	0.472599	0.500261	0.518109	0.641233		0.606942	0.654085	0.674522	0.801356	0.773571		0.812346	0.781579	0.634127	0.807223	0.638506
	Fig 1m		Protein Intake (kcal/ g bw/day)
				NTg						NTg-PR						3xTg						3xTg-PR
				3.051	1.032	3.483	3.468	3.195		1.007	0.932	1.022	0.986	1.265		3.574	3.852	3.972	4.719	4.554		1.604	1.25	1.258	1.541	1.592

## Sheet: Fig 2
	Fig 2a		Females	RER
				NTg					NTg-PR					3xTg					3xTg-PR
			Light	0.894409	0.880533	0.74432	0.808983	0.926918	0.675119	0.94961	0.760752	0.765596	0.747662	0.73735	0.75702	0.852281	0.741622	0.760756	0.699363	0.745296	0.816296	0.679176	0.78586
			Dark	0.812781	0.803614	0.847204	0.730074	0.874966	0.679156	0.947513	0.844446	0.750932	0.761221	0.787821	0.693667	0.79946	0.725579	0.807372	0.739754	0.915875	0.838117	0.71881	0.791449
	Fig 2b		Females	HEAT(kcal/hr/kg bw)
				NTg					NTg-PR					3xTg					3xTg-PR
			Light	0.017919	0.016501	0.012509	0.014586	0.012673	0.015301	0.020572	0.017015	0.020729	0.018883	0.016406	0.019209	0.0163	0.018283	0.015313	0.019834	0.016402	0.015417	0.016895	0.01848
			Dark	0.015092	0.020605	0.014197	0.012385	0.011144	0.014226	0.023389	0.020096	0.022544	0.01859	0.019549	0.01796	0.016593	0.020309	0.018501	0.023908	0.020181	0.016032	0.01716	0.019347
	Fig 2c		Females	Activity
				NTg					NTg-PR					3xTg					3xTg-PR
			Light	5502	4175	5593	10415	5586	9217	15937	17794	13965	10094	10648	19419	18468	16312	9745	15287	13770	9541	2931	21766
			Dark	6335	9847	6308	8951	5590	14858	18764	14582	17043	11393	19952	12762	26589	35080	14689	33650	21835	20411	11818	33971
	Fig 2d		Males	RER
				NTg					NTg-PR					3xTg				3xTg-PR
			Light	0.724833	0.762571	0.773417	0.765046	0.84778	0.768442	0.840094	0.750523	0.804553	0.833877	0.768225	0.844448	0.804553	0.803035	0.903604	0.860212	0.917159	0.836115
			Dark	0.754567	0.764888	0.787011	0.958826	0.868241	0.792074	0.818218	0.821128	0.794133	0.754135	0.799423	0.928281	0.786354	0.931224	0.856733	0.763648	0.908775	0.92369
	Fig 2e		Males	HEAT(kcal/hr/kg bw)
				NTg					NTg-PR					3xTg				3xTg-PR
			Light	0.007885	0.012436	0.012748	0.014227	0.014486	0.01309	0.015184	0.014132	0.023663	0.019195	0.014017	0.018038	0.014192	0.015799	0.020687	0.021073	0.020364	0.021445
			Dark	0.008072	0.012096	0.012245	0.017829	0.014201	0.013409	0.014621	0.014256	0.014527	0.017234	0.014982	0.014252	0.015177	0.018381	0.018932	0.016618	0.020206	0.022986
	Fig 2f		Males	Activity
				NTg					NTg-PR					3xTg				3xTg-PR
			Light	3756	5082	8485	6511	10770	11010	13360	11920	6877	8722	6200	10158	4494	14430	10596	11225	12478	17361
			Dark	7016	8805	12304	5676	9010	17470	14980	13237	3430	12898	16774	10066	5185	12574	11565	15649	18382	18988

## Sheet: Fig 3
			Females
	Fig 3a		Glucose Tolerance Test (mg/dL)																		Area under the Curve (AUC)
			ID	Diet	GT	T0	T15	T30	T45	T60	T120
			8R	Control	NTg	52	225	217	147	194	94			Control										PR
			8L	Control	NTg	48	245	263	215	195	70		NTg	19320	20618	15113	23903	26265	15540	13223	14385			13800	16163	23085	12240	16178	14775	13883	13133	9503	14558
			8N	Control	NTg	54	225	190	137	113	73		3xTg	22590	26010	23048	26198	28133	21758	46710	28823	24255		12953	15195	16710	16703	18518	17340	16605	20333	22590	12750
			10R	Control	NTg	48	370	314	268	187	75
			10RL	Control	NTg	47	333	376	311	215	85
			10N	Control	NTg	62	234	210	126	130	55
			13R	Control	NTg	48	143	218	115	107	57
			9R	Control	NTg	52	160	186	134	134	59
			11R	PR	NTg	32	238	189	137	104	40
			11L	PR	NTg	40	234	268	151	113	61
			11N	PR	NTg	81	231	211	274	225	110
			12R	PR	NTg	32	200	165	103	96	46
			12L	PR	NTg	41	186	200	188	144	62
			12N	PR	NTg	49	170	200	152	125	63
			14R	PR	NTg	37	291	136	134	100	48
			14N	PR	NTg	40	205	162	112	109	52
			15R	PR	NTg	38	150	82	94	65	63
			15L	PR	NTg	46	169	229	152	95	80
			15N	PR	NTg	54	240	159	112	91	48
			1R	Control	3xTg	69	329	294	219	163	111
			1N	Control	3xTg	101	429	244	227	219	118
			1L	Control	3xTg	96	318	218	267	175	124
			2R	Control	3xTg	92	338	344	226	225	115
			2N	Control	3xTg	70	366	492	319	187	98
			2L	Control	3xTg	91	276	311	214	160	102
			3N	Control	3xTg	133	383	492	503	443	281
			4R	Control	3xTg	122	414	375	246	227	129
			4L	Control	3xTg	88	350	351	196	172	123
			5R	PR	3xTg	58	169	124	119	105	80
			5L	PR	3xTg	61	199	192	146	127	64
			5N	PR	3xTg	66	175	289	184	114	74
			6R	PR	3xTg	49	229	206	176	128	79
			6L	PR	3xTg	76	269	258	146	119	113
			6N	PR	3xTg	47	243	292	161	125	62
			7R	PR	3xTg	57	257	206	146	127	76
			7L	PR	3xTg	58	242	269	198	167	100
			7N	PR	3xTg	78	282	317	204	196	87
			16L	PR	3xTg	42	173	169	114	106	54
			16N	PR	3xTg	51	230	191	137	93	73
	Fig 3b		Insulin Tolerance Test (mg/dL)
						Raw Values										Baseline correction												Area Under the Curve
			ID	Diet	GT	T0	T15	T30	T45	T60	T90		ID	Diet	GT	T0	T15	T30	T45	T60	T90			Control										PR
			8R	Control	NTg	100	64	57	49	63	58		8R	Control	NTg	100	64	57	49	63	58		NTg	5588	6645	6563	7928	5978	9563	3833	4080			5175	8790	9225	7628	8160	7193	2985	5348	3795	3375
			8L	Control	NTg	124	88	75	82	102	91		8L	Control	NTg	100	70.9677	60.4839	66.129	82.2581	73.3871		3xTg	7898	8745	9060	6480	6675	8370	8460	8475			4275	5498	4155	4793	4268	7313	6960	6623	5453
			8N	Control	NTg	119	65	63	74	104	103		8N	Control	NTg	100	54.6218	52.9412	62.1849	87.395	86.5546
			10R	Control	NTg	95	97	65	91	79	84		10R	Control	NTg	100	102.105	68.4211	95.7895	83.1579	88.4211
			10RL	Control	NTg	116	97	50	68	80	69		10RL	Control	NTg	100	83.6207	43.1034	58.6207	68.9655	59.4828
			10N	Control	NTg	82	105	90	80	86	77		10N	Control	NTg	100	128.049	109.756	97.561	104.878	93.9024
			13R	Control	NTg	92	73	43	42	10	16		13R	Control	NTg	100	79.3478	46.7391	45.6522	10.8696	17.3913
			9R	Control	NTg	94	76	35	21	28	35		9R	Control	NTg	100	80.8511	37.234	22.3404	29.7872	37.234
			11R	PR	NTg	119	58	50	65	79	60		11R	PR	NTg	100	48.7395	42.0168	54.6218	66.3866	50.4202
			11L	PR	NTg	69	75	59	57	79	60		11L	PR	NTg	100	108.696	85.5072	82.6087	114.493	86.9565
			12R	PR	NTg	92	79	50	61	97	87		12R	PR	NTg	100	85.8696	54.3478	66.3043	105.435	94.5652
			12L	PR	NTg	102	92	49	80	120	103		12L	PR	NTg	100	90.1961	48.0392	78.4314	117.647	100.98
			12N	PR	NTg	110	75	80	60	98	110		12N	PR	NTg	100	68.1818	72.7273	54.5455	89.0909	100
			14R	PR	NTg	102	31	32	26	24	28		14R	PR	NTg	100	30.3922	31.3725	25.4902	23.5294	27.451
			14N	PR	NTg	77	55	38	37	42	43		14N	PR	NTg	100	71.4286	49.3506	48.0519	54.5455	55.8442
			15R	PR	NTg	110	43	41	36	18	77		15R	PR	NTg	100	39.0909	37.2727	32.7273	16.3636	70
			15L	PR	NTg	124	70	44	24	27	40		15L	PR	NTg	100	56.4516	35.4839	19.3548	21.7742	32.2581
			15N	PR	NTg	97	55	39	34	35	28		15N	PR	NTg	100	56.701	40.2062	35.0515	36.0825	28.866
			1R	Control	3xTg	127	88	100	112	123	121		1R	Control	3xTg	100	69.2913	78.7402	88.189	96.8504	95.2756
			1N	Control	3xTg	135	117	103	132	146	148		1N	Control	3xTg	100	86.6667	76.2963	97.7778	108.148	109.63
			1L	Control	3xTg	111	93	104	112	127	115		1L	Control	3xTg	100	83.7838	93.6937	100.901	114.414	103.604
			2R	Control	3xTg	122	87	79	68	90	96		2R	Control	3xTg	100	71.3115	64.7541	55.7377	73.7705	78.6885
			2L	Control	3xTg	137	89	77	85	120	109		2L	Control	3xTg	100	64.9635	56.2044	62.0438	87.5912	79.562
			3N	Control	3xTg	142	105	100	145	154	142		3N	Control	3xTg	100	73.9437	70.4225	102.113	108.451	100
			4R	Control	3xTg	147	132	142	143	141	126		4R	Control	3xTg	100	89.7959	96.5986	97.2789	95.9184	85.7143
			4L	Control	3xTg	98	68	75	90	110	107		4L	Control	3xTg	100	69.3878	76.5306	91.8367	112.245	109.184
			5L	PR	3xTg	97	42	35	36	39	57		5L	PR	3xTg	100	43.299	36.0825	37.1134	40.2062	58.7629
			5N	PR	3xTg	86	82	68	81	82	92		5N	PR	3xTg	100	95.3488	79.0698	94.186	95.3488	106.977
			6R	PR	3xTg	124	50	57	59	81	105		6R	PR	3xTg	100	40.3226	45.9677	47.5806	65.3226	84.6774
			6L	PR	3xTg	125	45	44	41	48	83		6L	PR	3xTg	100	36	35.2	32.8	38.4	66.4
			6N	PR	3xTg	111	48	52	44	57	70		6N	PR	3xTg	100	43.2432	46.8468	39.6396	51.3514	63.0631
			7R	PR	3xTg	124	35	42	48	61	74		7R	PR	3xTg	100	28.2258	33.871	38.7097	49.1935	59.6774
			7L	PR	3xTg	114	61	65	82	117	114		7L	PR	3xTg	100	53.5088	57.0175	71.9298	102.632	100
			16L	PR	3xTg	110	77	55	70	87	98		16L	PR	3xTg	100	70	50	63.6364	79.0909	89.0909
			16N	PR	3xTg	119	92	47	64	66	73		16N	PR	3xTg	100	77.3109	39.4958	53.7815	55.4622	61.3445
	Fig 3c		Pyruvate Tolerance Test (mg/dL)
			ID	Diet	GT	T0	T15	T30	T45	T60	T90	T120									Area under the curve (AUC)
			8R	Control	NTg	100	190.59	225.88	208.24	181.18	152.94	132.941		Control									PR
			8L	Control	NTg	112	148.91	147.83	227.17	128.26	102.17	123.913	NTg	20780	16508	19121	21305	18682	18776	16277			16457	15341	16812	17430	16448	14303	15123
			8N	Control	NTg	102	99.01	196.04	297.03	170.3	130.69	114.851	3xTg	21566	19422	20897	24641	18987	22769	20696	24006		13542	19000	16037	17439	22869	21182	15766	17048	15870	21170
			10R	Control	NTg	99	181.25	159.38	218.75	206.25	189.58	122.917
			10RL	Control	NTg	89	135.35	156.57	307.07	145.45	138.38	107.071
			10N	Control	NTg	100	146.51	130.23	302.33	140.7	136.05	139.535
			13R	Control	NTg	112	124.07	108.33	226.85	145.37	112.96	125.926
			11R	PR	NTg	88	120	166	173	156	132	96.124
			11L	PR	NTg	86	111.707	178	141	132	121	109
			11N	PR	NTg	92	110.21	154.103	185.123	160.92	142	100
			12R	PR	NTg	80	124	167	189	164	141	114
			12L	PR	NTg	88	112	156	162	171	132	102
			12N	PR	NTg	80	99	112	134	145	121	109
			14R	PR	NTg	91	100.826	145	164	165.289	104.132	96.6942
			1R	Control	3xTg	112	181.707	209.756	231.707	195.122	163.415	139.024
			1N	Control	3xTg	100	140.23	194.253	202.299	160.92	149.425	167.816
			1L	Control	3xTg	102	161.842	225	209.211	234.211	131.579	131.579
			2R	Control	3xTg	114	150	264.286	273.81	283.333	171.429	129.762
			2N	Control	3xTg	98	122.388	186.567	223.881	221.642	111.194	129.104
			2L	Control	3xTg	97	129.126	200.971	295.146	261.165	168.932	114.563
			3N	Control	3xTg	102	132.673	154.455	198.02	237.624	167.327	152.475
			4R	Control	3xTg	109	174.49	233.673	250	342.857	121.429	130.612
			5R	PR	3xTg	100	95.5056	112.36	120.225	137.079	105.618	107.865
			5L	PR	3xTg	109	147.368	160	140	187.719	178.947	129.825
			5N	PR	3xTg	98	115.652	134.783	192.174	147.826	114.783	125.217
			6R	PR	3xTg	96	127.184	168.932	200.971	165.049	121.359	125.243
			6L	PR	3xTg	86	155.932	177.966	206.78	213.559	203.39	206.78
			6N	PR	3xTg	101	111.429	188.571	252.857	207.143	181.429	135.714
			7R	PR	3xTg	99	124.731	155.914	187.097	146.237	108.602	96.7742
			7L	PR	3xTg	89	122.115	147.115	193.269	157.692	113.462	160.577
			7N	PR	3xTg	79	131	149	177	164	106	93
			16L	PR	3xTg	102	120.968	230.645	233.123	209	138	187.097
	Fig 3d		Fold change (log2)
				GTT	ITT	PTT
			NTg	0	0	0
			NTg-PR	-0.3682	-0.0445087	-0.235057
			3xTg	0.530223	0.325997	0.17553
			3xTg-PR	-0.105336	-0.228833	-0.083332
	Fig 3e		Males	Glucose Tolerance Test (mg/dL)														Area under the curve (AUC)
			ID	Diet	GT	T0	T15	T30	T45	T60	T120
			4L	Control	NTg	79	212	311	294	289	126		Control										PR
			4R	Control	NTg	79	150	257	331	261	237			NTg	27465	28560	30345	12675	12548	18998	23895	28770	20715	20828	17828	17220	24563	18728	18705	17955	15863	14993
			4N	Control	NTg	72	253	307	381	288	163			3xTg	22020	21240	20018	19823	20333	19403	22485				12120	13523	14340	16545	15218	14130	12495
			5R	Control	NTg	60	92	116	128	134	72
			5N	Control	NTg	17	74	150	123	126	83
			5L	Control	NTg	57	125	157	166	208	135
			6R	Control	NTg	50	244	176	241	266	121
			6N	Control	NTg	79	237	321	294	297	142
			7R	Control	NTg	91	117	189	234	239	99
			1R	PR	NTg	64	226	192	180	225	98
			1N	PR	NTg	38	174	182	229	153	101
			1L	PR	NTg	58	144	161	186	168	104
			2R	PR	NTg	29	175	158	186	356	107
			2RL	PR	NTg	55	211	212	189	166	97
			2N	PR	NTg	42	150	216	231	174	97
			3R	PR	NTg	80	242	235	138	136	101
			3N	PR	NTg	68	107	101	125	197	99
			3L	PR	NTg	76	117	126	186	141	90
			12R	Control	3xTg	99	236	298	206	177	118
			12N	Control	3xTg	53	266	260	202	175	112
			13R	Control	3xTg	79	220	265	196	160	107
			13N	Control	3xTg	56	232	272	213	149	102
			14R	Control	3xTg	61	213	242	204	176	113
			14N	Control	3xTg	109	283	248	225	189	108
			15R	Control	3xTg	116	223	200	156	124	92
			8R	PR	3xTg	45	145	144	116	97	69
			8N	PR	3xTg	50	123	151	130	129	75
			8L	PR	3xTg	95	152	139	142	119	89
			9L	PR	3xTg	55	186	229	148	137	85
			10L	PR	3xTg	58	168	175	154	109	108
			11R	PR	3xTg	59	141	231	163	95	70
			11L	PR	3xTg	49	124	181	138	91	69
	Fig 3f		Males	Insulin Tolerance Test (mg/dL)
						Raw Values											Baseline correction													Area under the curve (AUC)
			ID	Diet	GT	T0	T15	T30	T45	T60	T90		ID	Diet	GT	T0	T15	T30	T45	T60	T90
			4L	Control	NTg	142	138	110	77	81	86		4L	Control	NTg	100	97.1831	77.4648	54.2254	57.0423	60.5634
			4R	Control	NTg	103	135	87	75	44	75		4R	Control	NTg	100	131.068	84.466	72.8155	42.7184	72.8155
			5R	Control	NTg	107	105	63	53	62	75		5R	Control	NTg	100	98.1308	58.8785	49.5327	57.9439	70.0935
			5N	Control	NTg	133	170	105	83	69	135		5N	Control	NTg	100	127.82	78.9474	62.406	51.8797	101.504			Control										PR
			5L	Control	NTg	128	140	137	108	104	130		5L	Control	NTg	100	109.375	107.031	84.375	81.25	101.562		NTg	6375	7129	6203	7477	8613	6292	4343	4441	4469		4684	4120	4598	4051	4085	4830	3842	4986	4486
			6R	Control	NTg	167	121	115	103	106	119		6R	Control	NTg	100	72.4551	68.8623	61.6766	63.4731	71.2575		3xTg	5505	5970	4065	5982	7129	5541	6328				3903	4731	5321	3783	4875	5250	2933
			6N	Control	NTg	110	79	56	39	39	31		6N	Control	NTg	100	71.8182	50.9091	35.4545	35.4545	28.1818
			7R	Control	NTg	166	66	117	67	55	76		7R	Control	NTg	100	39.759	70.4819	40.3614	33.1325	45.7831
			7L	Control	NTg	122	100	92	39	31	25		7L	Control	NTg	100	81.9672	75.4098	31.9672	25.4098	20.4918
			1N	PR	NTg	175	100	121	95	62	50		1N	PR	NTg	100	57.1429	69.1429	54.2857	35.4286	28.5714
			1L	PR	NTg	152	120	69	53	47	29		1L	PR	NTg	100	78.9474	45.3947	34.8684	30.9211	19.0789
			1N	PR	NTg	123	121	61	49	37	29		1N	PR	NTg	100	98.374	49.5935	39.8374	30.0813	23.5772
			2R	PR	NTg	122	95	54	53	33	17		2R	PR	NTg	100	77.8689	44.2623	43.4426	27.0492	13.9344
			2RL	PR	NTg	121	96	58	54	26	22		2RL	PR	NTg	100	79.3388	47.9339	44.6281	21.4876	18.1818
			2N	PR	NTg	150	131	81	65	52	53		2N	PR	NTg	100	87.3333	54	43.3333	34.6667	35.3333
			3R	PR	NTg	130	92	62	43	32	23		3R	PR	NTg	100	70.7692	47.6923	33.0769	24.6154	17.6923
			3N	PR	NTg	139	125	61	62	55	62		3N	PR	NTg	100	89.9281	43.8849	44.6043	39.5683	44.6043
			3L	PR	NTg	110	84	52	58	36	26		3L	PR	NTg	100	76.3636	47.2727	52.7273	32.7273	23.6364
			12R	Control	3xTg	103	76	63	67	41	59		12R	Control	3xTg	100	73.7864	61.165	65.0485	39.8058	57.2816
			12N	Control	3xTg	150	134	81	71	76	122		12N	Control	3xTg	100	89.3333	54	47.3333	50.6667	81.3333
			13R	Control	3xTg	112	77	64	41	23	31		13R	Control	3xTg	100	68.75	57.1429	36.6071	20.5357	27.6786
			13N	Control	3xTg	85	108	69	45	35	22		13N	Control	3xTg	100	127.059	81.1765	52.9412	41.1765	25.8824
			14R	Control	3xTg	85	57	59	46	41	48		14R	Control	3xTg	100	67.0588	69.4118	54.1176	48.2353	56.4706
			14N	Control	3xTg	96	93	60	50	54	73		14N	Control	3xTg	100	96.875	62.5	52.0833	56.25	76.0417
			15R	Control	3xTg	90	62	55	88	49	103		15R	Control	3xTg	100	68.8889	61.1111	97.7778	54.4444	114.444
			8R	PR	3xTg	113	93	50	39	25	18		8R	PR	3xTg	100	82.3009	44.2478	34.5133	22.1239	15.9292
			8N	PR	3xTg	81	83	39	36	24	21		8N	PR	3xTg	100	102.469	48.1481	44.4444	29.6296	25.9259
			8L	PR	3xTg	53	66	37	26	15	10		8L	PR	3xTg	100	124.528	69.8113	49.0566	28.3019	18.8679
			9R	PR	3xTg	138	100	56	57	26	27		9R	PR	3xTg	100	72.4638	40.5797	41.3043	18.8406	19.5652
			9L	PR	3xTg	118	104	76	36	39	50		9L	PR	3xTg	100	88.1356	64.4068	30.5085	33.0508	42.3729
			10R	PR	3xTg	106	105	72	46	40	35		10R	PR	3xTg	100	99.0566	67.9245	43.3962	37.7358	33.0189
			10L	PR	3xTg	146	81	56	34	17	16		10L	PR	3xTg	100	55.4795	38.3562	23.2877	11.6438	10.9589
			Pyruvate Tolerance Test (mg/dL)
	Fig 3g		ID	Diet	GT	T0	T15	T30	T45	T60	T90	T120						Area under the Curve (AUC)
			4L	Control	NTg	100	140.506	146.835	262.025	145.57	143.038	141.772
			4R	Control	NTg	89	83.1579	213	245	194	198	190
			4N	Control	NTg	90	151.685	193	178.652	150.562	141.573	152.809			Control										PR
			5R	Control	NTg	112	112.64	133.33	264.37	144.83	132.18	129.89		NTg	18684	21940	18452	17668	22661	15196	18372	13605	15807		16403	16426	13027	16771	18390	17671	18684	22022
			5N	Control	NTg	93	122.97	156.76	216.22	285.14	186.49	167.57		3xTg	21867	20450	19145	19032	21342	22505	21012				15256	17898	18766	19240	18166	18714	14515	21829	14169	20360
			5L	Control	NTg	89	129.63	167.59	188	109.26	103.7	112.04
			6R	Control	NTg	82	155.88	148.53	200	158.82	144.12	152.94
			6N	Control	NTg	100	87.2093	104.651	205.814	104.651	96.5116	109.302
			7R	Control	NTg	99	116.049	143.21	214.815	137.037	107.407	109.877
			1R	PR	NTg	80	129.63	127.59	238	159.26	103.7	112.04
			1N	PR	NTg	75	155.88	148.53	156	158.82	123	112.94
			1L	PR	NTg	72	87.2093	104.651	205.814	99.6512	96.5116	92.3023
			2R	PR	NTg	91	101.049	145	169	189	137	100
			2RL	PR	NTg	102	122	189	200	162	156	109
			2N	PR	NTg	93	122	139	158	162	171	127.57
			3R	PR	NTg	100	83.1579	213	245	194	198	190
			3N	PR	NTg	100	151.685	193	178.652	150.562	141.573	152.809
			12R	Control	3xTg	112	142.86	192.86	264	153.57	192.86	186
			12N	Control	3xTg	90	104.59	215.6	196.33	174.31	180.73	178.899
			13R	Control	3xTg	116	140.85	152.11	230	180	149.3	126.761
			13N	Control	3xTg	101	140.85	152.11	230	180	149.3	126.761
			14R	Control	3xTg	88	140.68	169.49	374.58	161.02	152.54	147.458
			14N	Control	3xTg	99	120	156.67	263.33	195	215	188.333
			15R	Control	3xTg	100	120	156.67	163.33	195	215	188.333
			8R	PR	3xTg	98	127.63	135.53	150	123.68	130.26	107.895
			8N	PR	3xTg	87	118.18	169.7	206.06	143.94	151.52	130.303
			8L	PR	3xTg	99	173.33	180	191.11	153.33	153.33	120
			9R	PR	3xTg	100	139.68	153	153	214.29	177.78	110
			9L	PR	3xTg	92	150	157.41	161.11	172.22	161.11	112
			10R	PR	3xTg	97	144.12	183.82	279.41	135.29	142.65	102
			10L	PR	3xTg	120	114.12	124.71	207.06	112.94	101.18	100
			11R	PR	3xTg	94	227.91	155	227.91	195.35	190.7	120
			11L	PR	3xTg	88	124.62	136.92	124.62	112.31	112.31	115.385
			11N	PR	3xTg	100	136.59	192.68	197.56	175.61	185.37	146.341
	Fig 3h		Fold Change (log2)
			NTg-M	0	0	0
			NTg-PR-M	-0.268878	-0.485134	-0.0641129
			3xTg-M	-0.12849	-0.104956	0.200208
			3xTg-PR-M	-0.667362	-0.510656	-0.0101022

## Sheet: Fig 4
	Fig 4a		Name	Group	Aniline	B-Carotene	Vitamin D2 (Ergocalciferol)	Vanillin	4-Hydroxybenzaldehyde	Theophylline	N,N-Dimethyl-1,4-phenylenediamine	3-2-Hydroxyethylindole (IEA)	N-Acetylserotonin	Indole-3-methyl acetate	3-Hydroxybenzaldehyde	Palmitic acid	Methyl Acetoacetate	Methyl Vanillate	(R)-Salsolinol	Dihydrouracil	Indole-3-Acetamide	2-Hydroxypyridine	L-Nicotine	(S)-1-phenylethanol	Nicotinamide	Pyrazole	5-Deoxy-5-(methylthio)adenosine	Thymine	Thymidine	Uracil	Ketoisovaleric Acid	Caproic acid	Tryptophanamide	Pyridoxine	Pyridoxal	L-Ascorbic acid	Citraconic Acid	Urea	Adenine	Uridine	Glycerol	Itaconic Acid	(R)-2,3-Dihydroxy-isovalerate	Adenosine	Hypoxanthine	Sodium Benzoate	Xanthine	Riboflavin	Creatinine
			f11	3xTg	946.519	81.9295	183.526	19.3348	20.8911	2.19394	902.594	178.979	7257.2	442.02	2781.34	16.74	0	4289.67	62.0701	451.324	11246.2	5507.01	0	60331.6	3.01033e+06	144539	112803	3977.61	1985.82	1726.6	0	0	343.496	1984.74	40307.3	29.0879	323.887	2.04256e+06	529814	37339.3	11.8699	13.7154	0.697106	3.56168e+06	1.25462e+06	24.6038	2293.66	986.979	40.498
			f12	3xTg	986.322	385.038	2219.07	4.84094	28.8332	1.22563	695.317	149.565	10844	693.375	804.075	20.5633	15576	4765.44	60.3154	1132.68	14197.7	6213.05	40.9747	112601	1.60196e+06	237708	148815	4466.35	944.127	916.05	19.1203	36.4428	724.398	1463.24	26515.6	24.1839	222.347	1.78817e+06	644010	39586.4	5.59882	25.8565	1.58091	1.32149e+06	1.39739e+06	36.9079	2545.38	830.944	47.7316
			f13	3xTg	1153.01	106.042	0	12.0606	15.1263	0	588.732	83.6399	10555.2	488.839	1202.24	0	623.555	2399.7	35.6288	1229.81	10071.1	4955.25	6.99849	110113	1.18482e+06	189337	64451.2	4911.89	1139.43	2037.99	25.3401	64.1463	834.395	1547.12	31300	31.8872	205.807	1.40278e+06	514828	30790.9	6.84536	24.2152	1.26588	1.68571e+06	898557	21.5966	1728.49	295.525	47.0785
			f14	3xTg	6824.83	0	0	0.791985	9.55008	0	191.076	0	586.083	0	767.512	0	0	0	0	2361.67	4110.24	6255.82	0	79972.9	2.8436e+06	294734	688.073	3462.22	44.375	1072.02	0	3.40136	54.18	283.787	32088.6	5.44987	114.569	1.71982e+06	536932	1871.67	4.03807	0	0.70503	242267	350288	0	1231.97	0	21.2936
			f15	3xTg	2321.25	542.222	0	25.4167	11.0939	0	662.721	79.9773	4208.31	936.586	3266.55	24.7843	3452.92	4966.72	23.4674	1605.99	13683.7	8306.13	0	102844	3.76033e+06	203218	90777.2	4506.25	1981.22	1968.91	0	0	540.468	40.4751	12509.2	3.49754	115.225	2.114e+06	756426	36446.2	8.2608	0	1.91032	3.81988e+06	2.10288e+06	58.5654	2638.1	742.907	34.3578
			f16	3xTg-PR	27028.5	0	0	11.2356	22.0213	0	1455.66	257.145	1055.65	0	2290.22	0	7192.91	0	0	4809.22	8539.39	28998.1	0	191508	8.46179e+06	1.4287e+06	1969.85	24413.3	134.131	2098.92	42.3662	272.359	105.289	383.332	21229.3	8.15432	231.61	2.60343e+06	419505	2170.45	11.7468	23.3099	7.07713	138466	861135	31.7742	801.559	0	37.1845
			f17	3xTg-PR	1442.23	192.923	0	23.0975	11.719	0	638.995	230.95	11101.1	712.798	3936.93	15.5877	0	3286.67	56.6426	1637.96	18931.4	6441.38	0	96828.3	2.02995e+06	202717	100938	7346.25	7882.5	4203.08	11.5428	20.884	680.633	1585.55	45629.6	35.7048	261.654	943818	439470	37996.8	8.33534	42.3687	1.30053	2.08794e+06	1.37448e+06	25.8829	3848.42	1379	52.5715
			f18	3xTg-PR	2909.11	669.228	43.988	17.6047	56.1806	2.03387	935.161	297.461	8716.42	581.471	3512.35	50.6481	0	5622.16	39.8408	1279.41	15970.2	10603.2	0	121445	4.02727e+06	193785	121487	6490.75	1810.65	1460.26	0	0	283.875	1053.1	11727.3	12.2976	222.139	1.67103e+06	347891	36012.8	8.27703	4.47347	0.321478	3.8855e+06	1.62772e+06	43.8692	1560.53	687.452	46.8461
			f19	3xTg-PR	1710.1	111.275	0	15.3402	15.8722	0	1081.88	265.213	12840.8	591.465	2370.32	0	4389.17	6662.6	48.2926	3075.47	14979	8468.4	0	127557	3.02074e+06	400443	44937.9	8578.02	1410.21	2375.2	17.298	58.8698	977.726	2130.54	57447.4	29.0337	298.96	1.73786e+06	703139	36851.4	11.6239	34.0427	2.28034	2.8991e+06	1.66754e+06	42.8453	5857.14	355.702	55.0451
			f20	3xTg-PR	8613.11	2.59601	0	19.1875	36.7615	4.34766	1446.63	211.657	4443.73	1023.2	2603.56	0	36657.6	6805.08	81.6512	1174.75	16899.8	11883.3	0	180234	4.51014e+06	535419	40078.3	12867.9	944.365	2013.06	54.2055	142.584	905.743	1571.46	33790	18.8033	281.468	2.10867e+06	787444	32185.3	14.0747	46.2929	5.14127	3.17251e+06	2.67599e+06	60.787	4396.87	211.895	64.4184
			m11	3xTg-M	3823.57	165.074	0	43.1335	21.5497	0	2248.25	518.77	8337.81	1364.8	8459.16	0	35103.7	9453.75	177.72	7394.31	27731.5	20523.9	0	114148	6.09308e+06	891068	58291.6	19015.9	2453.11	5927.57	68.7531	186.208	556.836	2854.36	34939	23.4183	414.592	3.3858e+06	821710	40196.4	15.3322	59.3324	8.28886	6.38901e+06	1.99131e+06	220.307	4658.67	374.811	51.9942
			m12	3xTg-M	1841.78	317.321	1301.71	30.7971	26.533	0	686.8	243.541	10512.4	791.834	1969.04	36.4102	4150.94	5342.77	84.7627	3580.8	16068.5	5806.09	0	113107	1.58967e+06	215128	173870	5504.09	1859.02	2521.15	56.4676	111.719	850.457	1347.11	35831.1	25.7586	237.367	1.51643e+06	615458	39799.7	5.95182	34.5651	1.30053	2.07406e+06	1.20642e+06	53.5787	2848.14	1195.74	48.4295
			m13	3xTg-M	1907.62	211.604	276.631	18.023	16.5293	1.21155	914.034	272.767	15649.5	793.099	1153.42	40.7675	10175	5388.1	76.2046	2757.91	16759.2	7242.05	0	103974	2.01483e+06	258139	157679	5478.73	1579.75	1929.73	38.7991	78.3726	662.742	1310.39	46056	42.04	296.262	1.35741e+06	583618	42030.5	7.11488	33.6504	2.20823	2.00352e+06	1.3969e+06	41.6183	3654.94	1801.77	57.2309
			m14	3xTg-M	1861.29	364.412	317.925	30.7982	51.035	0	1552.03	360.071	10960.6	978.986	16885.5	50.1282	2908.89	9341.09	156.353	1261.48	13126.1	10205.4	0	66654.5	2.88929e+06	296686	156422	8619.76	3514.95	2960.87	53.4023	101.77	623.579	2989.22	57342.8	45.3168	387.858	1.78271e+06	776852	50598.4	12.2635	62.2502	1.05543	3.33037e+06	1.33379e+06	57.8645	5048.79	1765.75	71.9649
			m15	3xTg-M-PR	17202.3	0	0	19.9684	48.5704	1.78921	2184.89	421.133	8129.68	1014.72	8300.59	0	15485.5	9848.88	152.65	4834.76	13975.6	22365.8	0	154188	5.34879e+06	1.07854e+06	21407.9	18448.5	949.764	3256.26	69.5713	199.567	454.052	2256.1	36333.7	24.2258	349.751	2.99956e+06	778094	19587.8	11.2433	55.6701	5.11464	2.6315e+06	1.58921e+06	80.4297	3465.16	49.3157	79.3553
			m16	3xTg-M-PR	24553.5	0	0	11.4593	40.4864	2.5416	2020.37	300.557	1038.12	0	20026.7	0	19236.9	0	0	7007.88	5949.69	35659.1	0	204014	1.05247e+07	2.16043e+06	873.386	31166.7	206.258	3371.07	72.8174	471.765	154.413	753.026	26085	11.3597	307.437	3.51496e+06	1.03264e+06	3171.47	14.1011	29.0535	3.72281	296222	905408	44.858	1876.58	0	53.4844
			m17	3xTg-M-PR	5144.48	0	0	6.30054	11.0441	0	670.817	0	636.299	0	948.549	0	3464.13	0	0	4083.23	4668.8	19320.6	0	142414	6.25777e+06	1.33993e+06	556.646	14362.2	30.5784	1875.37	18.1612	212.52	96.6339	488.181	43324.6	9.95594	180.562	3.68579e+06	1.03667e+06	1915.89	9.02198	0	5.36902	66423	557486	17.2846	1049.59	1.87886	46.7431
			m18	3xTg-M-PR	980.61	75.2782	0	3.44324	18.0698	0	779.881	277.664	5036.04	493.832	2717.5	0	0	2812.14	100.498	6395.2	14980.5	4603.61	162.624	89850.2	3.06628e+06	184071	27373.5	4255.41	680.268	1123.63	0	16.9357	295.969	1690.88	47659.3	13.379	203.532	1.40533e+06	453618	26560.6	10.5962	13.9354	2.76542	2.36463e+06	1.76186e+06	22.3578	2708.18	263.522	31.9314
	Fig 4b		3xTg-PR/3xTg		Females
				FC	log2(FC)	raw.pval	log 10
			3-2-Hydroxyethylindole (IEA)	2.4843	1.3129	0.0015734	2.8032
			D-Pantothenic acid	3.4949	1.8053	0.003017	2.5204
			cis-Aconitic Acid	27.08	4.7591	0.029722	1.5269
			4-Methylaminobutyrate	2.1899	1.1308	0.04559	1.3411
			3-Methyl-L-Histidine	2.0926	1.0653	0.047725	1.3213
			Thymine	2.7994	1.4851	0.049301	1.3071
	Fig 4c		Name	Groups	Aniline	B-Carotene	Vitamin D2 (Ergocalciferol)	Vanillin	4-Hydroxybenzaldehyde	Theophylline	N,N-Dimethyl-1,4-phenylenediamine	3-2-Hydroxyethylindole (IEA)	N-Acetylserotonin	Indole-3-methyl acetate	3-Hydroxybenzaldehyde	Palmitic acid	Methyl Acetoacetate	Methyl Vanillate	(R)-Salsolinol	Dihydrouracil	Indole-3-Acetamide	2-Hydroxypyridine	L-Nicotine	(S)-1-phenylethanol	Nicotinamide	Pyrazole	5-Deoxy-5-(methylthio)adenosine	Thymine	Thymidine	Uracil	Ketoisovaleric Acid	Caproic acid	Tryptophanamide	Pyridoxine	Pyridoxal	L-Ascorbic acid	Citraconic Acid	Urea	Adenine	Uridine	Glycerol	Itaconic Acid	(R)-2,3-Dihydroxy-isovalerate	Adenosine	Hypoxanthine	Sodium Benzoate	Xanthine	Riboflavin	Creatinine
			f11	3xTg	946.519	81.9295	183.526	19.3348	20.8911	2.19394	902.594	178.979	7257.2	442.02	2781.34	16.74	0	4289.67	62.0701	451.324	11246.2	5507.01	0	60331.6	3.01033e+06	144539	112803	3977.61	1985.82	1726.6	0	0	343.496	1984.74	40307.3	29.0879	323.887	2.04256e+06	529814	37339.3	11.8699	13.7154	0.697106	3.56168e+06	1.25462e+06	24.6038	2293.66	986.979	40.498
			f12	3xTg	986.322	385.038	2219.07	4.84094	28.8332	1.22563	695.317	149.565	10844	693.375	804.075	20.5633	15576	4765.44	60.3154	1132.68	14197.7	6213.05	40.9747	112601	1.60196e+06	237708	148815	4466.35	944.127	916.05	19.1203	36.4428	724.398	1463.24	26515.6	24.1839	222.347	1.78817e+06	644010	39586.4	5.59882	25.8565	1.58091	1.32149e+06	1.39739e+06	36.9079	2545.38	830.944	47.7316
			f13	3xTg	1153.01	106.042	0	12.0606	15.1263	0	588.732	83.6399	10555.2	488.839	1202.24	0	623.555	2399.7	35.6288	1229.81	10071.1	4955.25	6.99849	110113	1.18482e+06	189337	64451.2	4911.89	1139.43	2037.99	25.3401	64.1463	834.395	1547.12	31300	31.8872	205.807	1.40278e+06	514828	30790.9	6.84536	24.2152	1.26588	1.68571e+06	898557	21.5966	1728.49	295.525	47.0785
			f14	3xTg	6824.83	0	0	0.791985	9.55008	0	191.076	0	586.083	0	767.512	0	0	0	0	2361.67	4110.24	6255.82	0	79972.9	2.8436e+06	294734	688.073	3462.22	44.375	1072.02	0	3.40136	54.18	283.787	32088.6	5.44987	114.569	1.71982e+06	536932	1871.67	4.03807	0	0.70503	242267	350288	0	1231.97	0	21.2936
			f15	3xTg	2321.25	542.222	0	25.4167	11.0939	0	662.721	79.9773	4208.31	936.586	3266.55	24.7843	3452.92	4966.72	23.4674	1605.99	13683.7	8306.13	0	102844	3.76033e+06	203218	90777.2	4506.25	1981.22	1968.91	0	0	540.468	40.4751	12509.2	3.49754	115.225	2.114e+06	756426	36446.2	8.2608	0	1.91032	3.81988e+06	2.10288e+06	58.5654	2638.1	742.907	34.3578
			f16	3xTg-PR	27028.5	0	0	11.2356	22.0213	0	1455.66	257.145	1055.65	0	2290.22	0	7192.91	0	0	4809.22	8539.39	28998.1	0	191508	8.46179e+06	1.4287e+06	1969.85	24413.3	134.131	2098.92	42.3662	272.359	105.289	383.332	21229.3	8.15432	231.61	2.60343e+06	419505	2170.45	11.7468	23.3099	7.07713	138466	861135	31.7742	801.559	0	37.1845
			f17	3xTg-PR	1442.23	192.923	0	23.0975	11.719	0	638.995	230.95	11101.1	712.798	3936.93	15.5877	0	3286.67	56.6426	1637.96	18931.4	6441.38	0	96828.3	2.02995e+06	202717	100938	7346.25	7882.5	4203.08	11.5428	20.884	680.633	1585.55	45629.6	35.7048	261.654	943818	439470	37996.8	8.33534	42.3687	1.30053	2.08794e+06	1.37448e+06	25.8829	3848.42	1379	52.5715
			f18	3xTg-PR	2909.11	669.228	43.988	17.6047	56.1806	2.03387	935.161	297.461	8716.42	581.471	3512.35	50.6481	0	5622.16	39.8408	1279.41	15970.2	10603.2	0	121445	4.02727e+06	193785	121487	6490.75	1810.65	1460.26	0	0	283.875	1053.1	11727.3	12.2976	222.139	1.67103e+06	347891	36012.8	8.27703	4.47347	0.321478	3.8855e+06	1.62772e+06	43.8692	1560.53	687.452	46.8461
			f19	3xTg-PR	1710.1	111.275	0	15.3402	15.8722	0	1081.88	265.213	12840.8	591.465	2370.32	0	4389.17	6662.6	48.2926	3075.47	14979	8468.4	0	127557	3.02074e+06	400443	44937.9	8578.02	1410.21	2375.2	17.298	58.8698	977.726	2130.54	57447.4	29.0337	298.96	1.73786e+06	703139	36851.4	11.6239	34.0427	2.28034	2.8991e+06	1.66754e+06	42.8453	5857.14	355.702	55.0451
			f20	3xTg-PR	8613.11	2.59601	0	19.1875	36.7615	4.34766	1446.63	211.657	4443.73	1023.2	2603.56	0	36657.6	6805.08	81.6512	1174.75	16899.8	11883.3	0	180234	4.51014e+06	535419	40078.3	12867.9	944.365	2013.06	54.2055	142.584	905.743	1571.46	33790	18.8033	281.468	2.10867e+06	787444	32185.3	14.0747	46.2929	5.14127	3.17251e+06	2.67599e+06	60.787	4396.87	211.895	64.4184
			m11	3xTg-M	3823.57	165.074	0	43.1335	21.5497	0	2248.25	518.77	8337.81	1364.8	8459.16	0	35103.7	9453.75	177.72	7394.31	27731.5	20523.9	0	114148	6.09308e+06	891068	58291.6	19015.9	2453.11	5927.57	68.7531	186.208	556.836	2854.36	34939	23.4183	414.592	3.3858e+06	821710	40196.4	15.3322	59.3324	8.28886	6.38901e+06	1.99131e+06	220.307	4658.67	374.811	51.9942
			m12	3xTg-M	1841.78	317.321	1301.71	30.7971	26.533	0	686.8	243.541	10512.4	791.834	1969.04	36.4102	4150.94	5342.77	84.7627	3580.8	16068.5	5806.09	0	113107	1.58967e+06	215128	173870	5504.09	1859.02	2521.15	56.4676	111.719	850.457	1347.11	35831.1	25.7586	237.367	1.51643e+06	615458	39799.7	5.95182	34.5651	1.30053	2.07406e+06	1.20642e+06	53.5787	2848.14	1195.74	48.4295
			m13	3xTg-M	1907.62	211.604	276.631	18.023	16.5293	1.21155	914.034	272.767	15649.5	793.099	1153.42	40.7675	10175	5388.1	76.2046	2757.91	16759.2	7242.05	0	103974	2.01483e+06	258139	157679	5478.73	1579.75	1929.73	38.7991	78.3726	662.742	1310.39	46056	42.04	296.262	1.35741e+06	583618	42030.5	7.11488	33.6504	2.20823	2.00352e+06	1.3969e+06	41.6183	3654.94	1801.77	57.2309
			m14	3xTg-M	1861.29	364.412	317.925	30.7982	51.035	0	1552.03	360.071	10960.6	978.986	16885.5	50.1282	2908.89	9341.09	156.353	1261.48	13126.1	10205.4	0	66654.5	2.88929e+06	296686	156422	8619.76	3514.95	2960.87	53.4023	101.77	623.579	2989.22	57342.8	45.3168	387.858	1.78271e+06	776852	50598.4	12.2635	62.2502	1.05543	3.33037e+06	1.33379e+06	57.8645	5048.79	1765.75	71.9649
			m15	3xTg-M-PR	17202.3	0	0	19.9684	48.5704	1.78921	2184.89	421.133	8129.68	1014.72	8300.59	0	15485.5	9848.88	152.65	4834.76	13975.6	22365.8	0	154188	5.34879e+06	1.07854e+06	21407.9	18448.5	949.764	3256.26	69.5713	199.567	454.052	2256.1	36333.7	24.2258	349.751	2.99956e+06	778094	19587.8	11.2433	55.6701	5.11464	2.6315e+06	1.58921e+06	80.4297	3465.16	49.3157	79.3553
			m16	3xTg-M-PR	24553.5	0	0	11.4593	40.4864	2.5416	2020.37	300.557	1038.12	0	20026.7	0	19236.9	0	0	7007.88	5949.69	35659.1	0	204014	1.05247e+07	2.16043e+06	873.386	31166.7	206.258	3371.07	72.8174	471.765	154.413	753.026	26085	11.3597	307.437	3.51496e+06	1.03264e+06	3171.47	14.1011	29.0535	3.72281	296222	905408	44.858	1876.58	0	53.4844
			m17	3xTg-M-PR	5144.48	0	0	6.30054	11.0441	0	670.817	0	636.299	0	948.549	0	3464.13	0	0	4083.23	4668.8	19320.6	0	142414	6.25777e+06	1.33993e+06	556.646	14362.2	30.5784	1875.37	18.1612	212.52	96.6339	488.181	43324.6	9.95594	180.562	3.68579e+06	1.03667e+06	1915.89	9.02198	0	5.36902	66423	557486	17.2846	1049.59	1.87886	46.7431
			m18	3xTg-M-PR	980.61	75.2782	0	3.44324	18.0698	0	779.881	277.664	5036.04	493.832	2717.5	0	0	2812.14	100.498	6395.2	14980.5	4603.61	162.624	89850.2	3.06628e+06	184071	27373.5	4255.41	680.268	1123.63	0	16.9357	295.969	1690.88	47659.3	13.379	203.532	1.40533e+06	453618	26560.6	10.5962	13.9354	2.76542	2.36463e+06	1.76186e+06	22.3578	2708.18	263.522	31.9314
	Fig 4d		3xTg-PR/3xTg		Males
			Metabolites	FC	log2(FC)	raw.pval	log10
			dGTP 2-Deoxyguanosine 5-triphosphate	0.18265	-2.4528	0.00080454	3.0945
			Creatine phosphate	0.17393	-2.5235	0.0011802	2.928
			SAH S-Adenosyl-L-homocysteine	0.11375	-3.1361	0.0013427	2.872
			HMDB0000189	0.11976	-3.0617	0.0015805	2.8012
			Phosphocholine	0.1847	-2.4367	0.0018136	2.7415
			DL-2-Aminoadipic acid	0.13462	-2.8931	0.001827	2.7383
			B-Carotene	0.1138	-3.1355	0.002883	2.5402
			dGMP 2-Deoxyguanosine 5-monophosphate	0.081893	-3.6101	0.0035674	2.4476
			Uridine	0.2968	-1.7524	0.0037091	2.4307
			5-Deoxy-5-(methylthio)adenosine	0.091918	-3.4435	0.0039155	2.4072
			D-Fructose 6-phosphate	0.038694	-4.6917	0.004031	2.3946
			Cytidine	0.14975	-2.7393	0.004915	2.3085
			Phosphonoacetate	0.082565	-3.5983	0.0058789	2.2307
			Tryptophanamide	0.37164	-1.428	0.0059209	2.2276
			trans-Aconitic Acid	0.065276	-3.9373	0.0064362	2.1914
			N-Acetyl-D-galactosamine	0.25262	-1.9849	0.0067432	2.1711
			cAMP Adenosine 3-5-cyclic monophosphate	0.073945	-3.7574	0.0068213	2.1661
			N-Acetyl-L-Alanine	0.25924	-1.9476	0.0068799	2.1624
			L-Cystine	0.357	-1.486	0.007265	2.1388
			Thymidine	0.19846	-2.3331	0.007577	2.1205
			Hypotaurine	0.49064	-1.0273	0.0076138	2.1184
			S-2-Aminoethyl-L-cysteine	0.07218	-3.7923	0.0080328	2.0951
			HMDB0001397	0.062761	-3.994	0.0081611	2.0882
			Trigonelline	0.068963	-3.858	0.0093009	2.0315
			NADH	0.052882	-4.2411	0.010633	1.9734
			Riboflavin	0.061325	-4.0274	0.012022	1.92
			Succinic Acid	0.073339	-3.7693	0.012225	1.9128
			O-Phospho-L-serine	0.10773	-3.2146	0.014523	1.8379
			Guanosine	0.14413	-2.7945	0.015683	1.8046
			HMDB0000014	0.16646	-2.5868	0.016529	1.7817
			N-Acetylserotonin	0.32644	-1.6151	0.017314	1.7616
			Vanillin	0.3354	-1.576	0.01751	1.7567
			Carnosine	0.12981	-2.9456	0.018739	1.7273
			2-4-Quinolinediol	0.33741	-1.5674	0.019621	1.7073
			2-Deoxyguanosine	0.18329	-2.4478	0.019657	1.7065
			DL-Methionine sulfoxide	0.35327	-1.5012	0.020411	1.6901
			HMDB0001413	0.055006	-4.1843	0.023226	1.634
			L-Ascorbic acid	0.43154	-1.2124	0.023703	1.6252
			Sarcosine	0.0582	-4.1028	0.023758	1.6242
			CDP-ethanolamine	0.0029581	-8.4011	0.023989	1.62
			AICAR	0.0082572	-6.9201	0.024134	1.6174
			dCMP 2-Deoxycytidine 5-monophosphate	0.012717	-6.2971	0.024557	1.6098
			N-Acetyl-L-phenylalanine	0.17732	-2.4956	0.024559	1.6098
			Palmitic acid	0.21642	-2.2081	0.029083	1.5364
			Inosine	0.33554	-1.5754	0.030908	1.5099
			Aceturic acid	0.4111	-1.2825	0.03109	1.5074
			L-Arginine	0.0014346	-9.4452	0.033353	1.4769
			DHAP Dihydroxyacetone phosphate	0.13593	-2.8791	0.033958	1.4691
			Choline	0.29724	-1.7503	0.034252	1.4653
			Thiamine	0.04409	-4.5034	0.03777	1.4229
			L-Kynurenine	0.21111	-2.2439	0.045289	1.344
			Glycerol 2-phosphate	0.45337	-1.1412	0.045293	1.344
			L-Glutamic Acid	0.040486	-4.6264	0.047813	1.3205
			D-Mannose 6-phosphate/Beta-D-Glucose 6-phosphate	0.011188	-6.4819	0.050302	1.2984
	Fig 4e		Metabolic Pathway	Group	Direction	P-Value (not adjusted)	Log P-Value
			Pantothenate and CoA biosynthesis	Female 3xTg vs 3xTg PR	Down	0.0033127	2.4798
			Galactose metabolism	Female 3xTg vs 3xTg PR	Up	0.022727	1.6435
			Histidine metabolism	Female 3xTg vs 3xTg PR	Down	0.028968	1.5381
			Inositol phosphate metabolism	Female 3xTg vs 3xTg PR	Up	0.034484	1.4624
			Ascorbate and aldarate metabolism	Female 3xTg vs 3xTg PR	Up	0.034484	1.4624
			Nicotinate and nicotinamide metabolism	Female 3xTg vs 3xTg PR	Down	0.039009	1.4088
			Valine, leucine and isoleucine biosynthesis	Female 3xTg vs 3xTg PR	Up	0.041537	1.3816
			Valine, leucine and isoleucine degradation	Female 3xTg vs 3xTg PR	Up	0.047241	1.3257
			Glycerolipid metabolism	Female 3xTg vs 3xTg PR	Up	0.055183	1.2582
			Tyrosine metabolism	Female 3xTg vs 3xTg PR	Up	0.062377	1.205
			beta-Alanine metabolism	Female 3xTg vs 3xTg PR	Down	0.068136	1.1666
			Alanine, aspartate and glutamate metabolism	Female 3xTg vs 3xTg PR	Down	0.074651	1.127
			Lysine degradation	Female 3xTg vs 3xTg PR	NA	NA	NA
			Propanoate metabolism	Female 3xTg vs 3xTg PR	NA	NA	NA
			Phenylalanine, tyrosine and tryptophan biosynthesis	Female 3xTg vs 3xTg PR	NA	NA	NA
			Phenylalanine metabolism	Female 3xTg vs 3xTg PR	NA	NA	NA
			Pyrimidine metabolism	Female 3xTg vs 3xTg PR	NA	NA	NA
			Pentose and glucuronate interconversions	Female 3xTg vs 3xTg PR	NA	NA	NA
			Ubiquinone and other terpenoid-quinone biosynthesis	Female 3xTg vs 3xTg PR	NA	NA	NA
			Tryptophan metabolism	Female 3xTg vs 3xTg PR	NA	NA	NA
			Citrate cycle (TCA cycle)	Female 3xTg vs 3xTg PR	NA	NA	NA
			Nitrogen metabolism	Female 3xTg vs 3xTg PR	NA	NA	NA
			Arginine biosynthesis	Female 3xTg vs 3xTg PR	NA	NA	NA
			Glyoxylate and dicarboxylate metabolism	Female 3xTg vs 3xTg PR	NA	NA	NA
			Arginine and proline metabolism	Female 3xTg vs 3xTg PR	NA	NA	NA
			Fatty acid degradation	Female 3xTg vs 3xTg PR	NA	NA	NA
			Butanoate metabolism	Female 3xTg vs 3xTg PR	NA	NA	NA
			Fructose and mannose metabolism	Female 3xTg vs 3xTg PR	NA	NA	NA
			Pentose phosphate pathway	Female 3xTg vs 3xTg PR	NA	NA	NA
			Glycolysis / Gluconeogenesis	Female 3xTg vs 3xTg PR	NA	NA	NA
			Glycine, serine and threonine metabolism	Female 3xTg vs 3xTg PR	NA	NA	NA
			Glutathione metabolism	Female 3xTg vs 3xTg PR	NA	NA	NA
			Taurine and hypotaurine metabolism	Female 3xTg vs 3xTg PR	NA	NA	NA
			Amino sugar and nucleotide sugar metabolism	Female 3xTg vs 3xTg PR	NA	NA	NA
			Porphyrin metabolism	Female 3xTg vs 3xTg PR	NA	NA	NA
			Starch and sucrose metabolism	Female 3xTg vs 3xTg PR	NA	NA	NA
			Glycerophospholipid metabolism	Female 3xTg vs 3xTg PR	NA	NA	NA
			Cysteine and methionine metabolism	Female 3xTg vs 3xTg PR	NA	NA	NA
			Ether lipid metabolism	Female 3xTg vs 3xTg PR	NA	NA	NA
			Vitamin B6 metabolism	Female 3xTg vs 3xTg PR	NA	NA	NA
			Sphingolipid metabolism	Female 3xTg vs 3xTg PR	NA	NA	NA
			Thiamine metabolism	Female 3xTg vs 3xTg PR	NA	NA	NA
			Purine metabolism	Female 3xTg vs 3xTg PR	NA	NA	NA
			Lipoic acid metabolism	Female 3xTg vs 3xTg PR	NA	NA	NA
			Primary bile acid biosynthesis	Female 3xTg vs 3xTg PR	NA	NA	NA
			Retinol metabolism	Female 3xTg vs 3xTg PR	NA	NA	NA
			Riboflavin metabolism	Female 3xTg vs 3xTg PR	NA	NA	NA
			Fatty acid biosynthesis	Female 3xTg vs 3xTg PR	NA	NA	NA
			Fatty acid elongation	Female 3xTg vs 3xTg PR	NA	NA	NA
			Biosynthesis of unsaturated fatty acids	Female 3xTg vs 3xTg PR	NA	NA	NA
			D-Amino acid metabolism	Female 3xTg vs 3xTg PR	NA	NA	NA
			Amino sugar and nucleotide sugar metabolism	Male 3xTg vs 3xTg PR	Down	0.001905	2.7201
			Retinol metabolism	Male 3xTg vs 3xTg PR	Down	0.002883	2.5402
			Fructose and mannose metabolism	Male 3xTg vs 3xTg PR	Down	0.004031	2.3946
			Pentose phosphate pathway	Male 3xTg vs 3xTg PR	Down	0.004031	2.3946
			Glycolysis / Gluconeogenesis	Male 3xTg vs 3xTg PR	Down	0.004031	2.3946
			Cysteine and methionine metabolism	Male 3xTg vs 3xTg PR	Down	0.0079407	2.1001
			Taurine and hypotaurine metabolism	Male 3xTg vs 3xTg PR	Down	0.0089736	2.047
			Tryptophan metabolism	Male 3xTg vs 3xTg PR	Down	0.010458	1.9805
			Riboflavin metabolism	Male 3xTg vs 3xTg PR	Down	0.012022	1.92
			Butanoate metabolism	Male 3xTg vs 3xTg PR	Down	0.01456	1.8369
			Inositol phosphate metabolism	Male 3xTg vs 3xTg PR	Up	0.014686	1.8331
			Ascorbate and aldarate metabolism	Male 3xTg vs 3xTg PR	Up	0.014686	1.8331
			Citrate cycle (TCA cycle)	Male 3xTg vs 3xTg PR	Down	0.017581	1.7549
			Glycerophospholipid metabolism	Male 3xTg vs 3xTg PR	Down	0.019233	1.716
			Glycine, serine and threonine metabolism	Male 3xTg vs 3xTg PR	Down	0.021184	1.674
			Lipoic acid metabolism	Male 3xTg vs 3xTg PR	Down	0.021274	1.6721
			Pyrimidine metabolism	Male 3xTg vs 3xTg PR	Down	0.021399	1.6696
			Purine metabolism	Male 3xTg vs 3xTg PR	Down	0.024236	1.6155
			Starch and sucrose metabolism	Male 3xTg vs 3xTg PR	Down	0.027476	1.561
			Fatty acid biosynthesis	Male 3xTg vs 3xTg PR	Down	0.029083	1.5364
			Fatty acid elongation	Male 3xTg vs 3xTg PR	Down	0.029083	1.5364
			Biosynthesis of unsaturated fatty acids	Male 3xTg vs 3xTg PR	Down	0.029083	1.5364
			Arginine and proline metabolism	Male 3xTg vs 3xTg PR	Down	0.032956	1.4821
			Valine, leucine and isoleucine biosynthesis	Male 3xTg vs 3xTg PR	Up	0.035037	1.4555
			Thiamine metabolism	Male 3xTg vs 3xTg PR	Down	0.03777	1.4229
			Valine, leucine and isoleucine degradation	Male 3xTg vs 3xTg PR	Up	0.04529	1.344
			Glutathione metabolism	Male 3xTg vs 3xTg PR	Down	0.052718	1.278
			Galactose metabolism	Male 3xTg vs 3xTg PR	Up	0.059984	1.222
			Propanoate metabolism	Male 3xTg vs 3xTg PR	Down	0.061355	1.2121
			Glyoxylate and dicarboxylate metabolism	Male 3xTg vs 3xTg PR	Down	0.066811	1.1752
			Porphyrin metabolism	Male 3xTg vs 3xTg PR	Down	0.070491	1.1519
			Alanine, aspartate and glutamate metabolism	Male 3xTg vs 3xTg PR	Down	0.080613	1.0936
			Ether lipid metabolism	Male 3xTg vs 3xTg PR	Down	0.0907	1.0424
			Fatty acid degradation	Male 3xTg vs 3xTg PR	NA	NA	NA
			Arginine biosynthesis	Male 3xTg vs 3xTg PR	NA	NA	NA
			Phenylalanine, tyrosine and tryptophan biosynthesis	Male 3xTg vs 3xTg PR	NA	NA	NA
			Phenylalanine metabolism	Male 3xTg vs 3xTg PR	NA	NA	NA
			Primary bile acid biosynthesis	Male 3xTg vs 3xTg PR	NA	NA	NA
			Sphingolipid metabolism	Male 3xTg vs 3xTg PR	NA	NA	NA
			Nitrogen metabolism	Male 3xTg vs 3xTg PR	NA	NA	NA
			D-Amino acid metabolism	Male 3xTg vs 3xTg PR	NA	NA	NA
			Glycerolipid metabolism	Male 3xTg vs 3xTg PR	NA	NA	NA
			Tyrosine metabolism	Male 3xTg vs 3xTg PR	NA	NA	NA
			beta-Alanine metabolism	Male 3xTg vs 3xTg PR	NA	NA	NA
			Ubiquinone and other terpenoid-quinone biosynthesis	Male 3xTg vs 3xTg PR	NA	NA	NA
			Histidine metabolism	Male 3xTg vs 3xTg PR	NA	NA	NA
			Nicotinate and nicotinamide metabolism	Male 3xTg vs 3xTg PR	NA	NA	NA
			Vitamin B6 metabolism	Male 3xTg vs 3xTg PR	NA	NA	NA
			Lysine degradation	Male 3xTg vs 3xTg PR	NA	NA	NA
			Pantothenate and CoA biosynthesis	Male 3xTg vs 3xTg PR	NA	NA	NA
			Pentose and glucuronate interconversions	Male 3xTg vs 3xTg PR	NA	NA	NA
[truncated: 149 more columns]

## Sheet: Fig 5
	Fig 5a		subject	model	GlcCer (d18:1/16:0)	Cer(m18:1/20:0)	GlcCer (d18:1/18:0)	SM(d18:0/20:0)	SM(d18:1/18:0)	Cer(d18:1/16:0)	Cer(d18:1/18:1)	SM(d18:0/22:0)	Cer(d18:1/17:0)	GlcCer (d18:0/24:0)	SM(d18:0/24:0)	SM(d18:0/24:1)	SM(d18:1/20:0)	GlcCer (d18:0/24:1)	Cer(d18:1/18:0)	GlcCer (d18:1/20:0)	Cer(m18:1/24:1)	Cer(d18:0/18:0)	GlcCer (d18:0/20:0)	Cer(d18:0/20:0)	SM(d18:1/24:1)	GlcCer (d18:1/24:0)	Cer(d18:1/22:1)	Cer(m18:1/24:0)	Cer(d18:2/24:1)	Cer(d18:1/20:0)	GlcCer (d18:1/22:0)	Cer(d18:2/22:0)	GlcCer (d18:1/24:1)	Cer(d18:0/24:1)	Cer(d18:0/22:0)	Cer(d18:1/26:0)	Cer(d18:1/24:1)	Cer(d18:1/22:0)	Cer(d18:2/24:0)	Cer(d18:0/24:0)	Cer(d18:1/23:0)	Cer(d18:1/24:0)
			21	NTg	0.646643	0.02456	2.53211	110.206	81.2356	0.0494169	1.00207	216.652	0.00785375	0.103478	13.174	5.13949	8.05952	0.273529	1.65428	1.06993	0.0312063	0.039745	0.0208631	0.0244987	63.0209	15.2376	145.88	0.246849	0.283147	0.0928775	22.7119	0.139995	16.4142	0.112898	0.961314	0.380747	5.38948	7.79852	1.05856	0.4034	3.29247	7.60739
			22	NTg	0.229603	0.0273442	1.38378	231.926	81.9167	0.0543917	0.494281	267.712	0.00932812	0.0745158	23.2614	10.7418	7.42216	0.222832	0.991811	0.36231	0.00986116	0.0541051	0.00925781	0.0078529	33.89	14.5885	72.7483	0.185143	0.0970078	0.0976051	12.5121	0.126047	12.7258	0.072	0.42548	0.188221	1.96527	4.00633	0.235387	0.226442	1.96262	3.40525
			23	NTg	0.220699	0.035498	1.68494	133.002	60.9712	0.0634821	0.587441	177.414	0.0106964	0.0785082	18.7723	6.40988	6.72633	0.15355	1.23101	0.461735	0.0108816	0.0567852	0.011375	0.0149026	38.8071	11.992	81.7605	0.152989	0.101924	0.085199	14.3674	0.0463551	8.98975	0.0791357	0.656971	0.168067	2.83181	4.20034	0.254089	0.318867	2.15134	5.01592
			24	NTg	0.34198	0.0201289	2.14806	576.953	69.3463	0.0603077	0.78245	419.364	0.00118028	0.0778599	34.6219	22.4944	6.47923	0.280463	0.742096	0.60622	0.014338	0.0186077	0.0104859	0.0158077	87.7052	24.0054	125.518	0.208182	0.178389	0.0883099	21.7977	0.136059	16.4197	0.100375	0.77814	0.318699	3.88696	7.01578	0.516625	0.422534	3.61844	7.40863
			25	NTg	0.237967	0.0114475	1.29704	83.5874	44.598	0.0499481	0.371764	110.656	0.00300494	0.0478704	6.47099	1.56976	2.53465	0.0924198	1.4128	0.512543	0.00852901	0.0241877	0.00698827	0.0115364	21.7893	6.25854	48.8673	0.0891889	0.135362	0.0860272	10.2082	0.0817901	5.72587	0.0344593	0.342141	0.0932481	1.86028	3.12379	0.547847	0.318493	1.59172	4.80466
			26	NTg-PR	0.461081	0.0261257	2.62432	449.947	47.8326	0.0401381	0.820099	397.038	0.000579745	0.0912005	40.2478	22.463	6.3659	0.379841	0.826573	0.948858	0.0226894	0.023354	0.0130243	0.0150526	110.728	28.9489	122.144	0.305346	0.188064	0.0738613	25.2178	0.0565325	23.3556	0.179116	1.0698	0.537954	4.93824	8.47155	0.578435	0.469605	5.307	9.48274
			27	NTg-PR	0.399525	0.0345514	1.86634	161.828	49.8169	0.0393378	0.791786	201.414	0.00578864	0.0897136	13.7076	6.17518	6.73864	0.290929	1.71069	0.694556	0.036561	0.0488913	0.0147329	0.0123589	45.6551	21.3939	134.186	0.276376	0.309456	0.115882	22.8966	0.171648	18.003	0.0895897	0.637875	0.30855	5.16419	7.17356	0.707238	0.41893	3.92985	8.25065
			28	NTg-PR	0.124376	0.0082	0.564332	26.6974	59.4161	0.0426354	0.358565	116.77	0.000757595	0.00985253	3.78492	0	1.91094	0.071207	1.76237	0.110087	0.00391329	0.0339203	0.00241646	0.00142468	3.81976	2.75383	33.4226	0.0550323	0.123041	0.0780095	2.85487	0.0731816	3.9965	0.0195184	0.126725	0.0812139	1.12572	1.05278	0.121285	0.0480677	0.472638	0.658472
			29	NTg-PR	0.236158	0.023199	1.67153	343.485	58.2648	0.0355684	0.527108	262.846	0.00216684	0.0769954	25.3123	14.9579	5.84883	0.254077	0.841227	0.517581	0.016402	0.0327954	0.0109449	0.015952	87.671	19.4152	84.4855	0.203136	0.0971449	0.0657964	17.8925	0.0751306	14.7376	0.120484	0.835439	0.276668	2.79234	5.79367	0.325923	0.397233	3.16675	5.33574
			30	NTg-PR	0.236926	0.0185893	1.21782	144.525	92.249	0.0398766	0.684252	215.036	0.0042308	0.0257746	9.31578	3.09148	4.70721	0.142292	2.80268	0.258884	0.0105603	0.0834971	0.00624442	0.0041846	26.3039	7.90516	62.1386	0.0978609	0.170534	0.181749	6.46855	0.104912	8.94984	0.0438408	0.190436	0.201909	1.67202	2.09857	0.234548	0.0995752	0.785569	1.3098
			31	3xTg	0.292087	0.0335833	1.62435	212.423	60.6688	0.0346862	0.775807	263.8	0.00440977	0.0887092	20.3459	10.8839	4.43892	0.241316	1.27839	0.591844	0.0241954	0.0410776	0.0117454	0.0154598	62.4809	19.2656	122.532	0.247524	0.227129	0.0966172	22.0437	0.146474	14.1225	0.121327	1.06792	0.274039	4.15248	7.00066	0.528029	0.516045	3.54459	6.89994
			32	3xTg	0.206037	0.0115312	0.960691	50.2644	49.5042	0.0407945	0.463201	125.335	0.00158524	0.0182363	5.4102	0.437868	3.23118	0.109662	1.45613	0.299563	0.00488801	0.0388506	0.00893745	0.00678266	9.74124	5.46356	64.4856	0.1018	0.1603	0.0763494	7.19917	0.120156	5.81925	0.0241373	0.223941	0.0870581	1.6404	2.50941	0.25281	0.107987	0.819599	1.4823
			33	3xTg	0.350532	0.0374096	1.8886	316.568	75.8578	0.0361654	1.03881	339.435	0.00348817	0.0836136	23.0073	11.2544	6.1655	0.220962	1.1133	0.606229	0.0207623	0.0379065	0.0135301	0.00900938	59.8216	17.0233	126.199	0.188117	0.225622	0.0958614	17.0648	0.14183	13.5567	0.0787862	0.698983	0.36477	3.2676	5.46932	0.482256	0.34762	2.37481	4.57724
			34	3xTg	0.565696	0.01742	2.23855	173.09	57.4993	0.0565261	1.26684	253.751	0.00765111	0.0816594	15.02	7.18527	4.19987	0.215608	1.43903	0.897315	0.0133972	0.0487339	0.0137339	0.0154689	46.3107	16.5612	152.751	0.180722	0.300282	0.106652	20.3954	0.174483	13.4863	0.0674111	0.603516	0.418658	3.63849	6.36941	0.486313	0.196298	2.17889	3.3981
			35	3xTg	0.103336	0.0111698	0.623305	0	65.9038	0.0588795	0.456959	91.5562	0.000219	0.0224558	2.29512	0	2.29831	0.0642173	2.01988	0.143016	0.00717	0.0375158	0.0028275	0.002541	0	2.26723	41.4653	0.0407078	0.151539	0.113339	3.80242	0.131226	3.56717	0.0158212	0.0670073	0.0985733	1.6034	1.38371	0.0512273	0.0603233	0.602651	1.04059
			36	3xTg-PR	0.180239	0.0121423	1.17463	160.526	113.605	0.0263923	0.725045	216.955	0.00463769	0.0179662	8.40083	2.20707	4.67618	0.112534	1.26978	0.300232	0.00787615	0.0405969	0.00698231	0.00262308	17.1147	6.35725	71.7638	0.0848792	0.228461	0.113697	6.9686	0.151468	7.3603	0.0325869	0.235665	0.165568	2.65137	2.4767	0.280474	0.127662	1.05625	1.82391
			37	3xTg-PR	0.168795	0.0137285	1.00913	4.75869	69.7335	0.0753581	0.502827	131.599	0.00732173	0.0287073	3.67014	0	2.79809	0.0805005	2.13261	0.232562	0.0133484	0.0492432	0.00593482	0.00273691	0	4.09582	53.1871	0.0788662	0.20194	0.151618	5.25312	0.130906	5.11381	0.0206654	0.171831	0.168731	1.89231	1.75737	0.145721	0.0795911	0.750122	1.57466
			39	3xTg-PR	0.132708	0.00849453	0.737215	32.8929	88.4791	0.0432516	0.412327	127.806	0.00182656	0.0137977	3.51683	0	2.79076	0.0635992	2.00596	0.170643	0.00637031	0.0473953	0.00639062	0.00225625	1.13995	2.80413	40.8005	0.0232258	0.149094	0.10335	3.52962	0.0855266	3.56777	0.0138836	0.131486	0.103299	1.19904	1.24993	0.129846	0.0573539	0.641794	1.10437
			40	3xTg-PR	0.106744	0.0071625	0.683801	40.9292	108.442	0.0388355	0.577414	147.996	0.00633903	0.0215617	4.33812	0.346391	5.05233	0.074589	1.61828	0.161846	0.00503265	0.0366872	0.0057	0.00216582	6.01319	3.50127	50.9943	0.0579459	0.150152	0.108719	4.80522	0.126018	3.91046	0.0176472	0.124051	0.144346	1.54538	1.66974	0.16844	0.0736446	0.689815	1.05778
	Fig 5b		Lipid Class	3xTg						3xTg-PR
			GlcCer (d18:1/16:0)	0.292087	0.206037	0.350532	0.565696	0.103336		0.180239	0.168795	0.132708	0.106744
			GlcCer (d18:1/18:0)	1.62435	0.960691	1.8886	2.23855	0.623306		1.17463	1.00913	0.737215	0.683801
			GlcCer (d18:0/24:0)	0.088709	0.018236	0.083614	0.081659	0.022456		0.017966	0.028707	0.013798	0.021562
			GlcCer (d18:0/24:1)	0.241316	0.109662	0.220962	0.215608	0.064217		0.112534	0.080501	0.063599	0.074589
			GlcCer (d18:1/20:0)	0.591844	0.299563	0.606229	0.897315	0.143016		0.300232	0.232562	0.170643	0.161846
			GlcCer (d18:0/20:0)	0.011745	0.008937	0.01353	0.013734	0.002828		0.006982	0.005935	0.006391	0.0057
			GlcCer (d18:1/24:0)	19.2656	5.46357	17.0233	16.5612	2.26722		6.35725	4.09582	2.80413	3.50127
			GlcCer (d18:1/22:0)	22.0437	7.19917	17.0648	20.3954	3.80242		6.96861	5.25312	3.52962	4.80522
			GlcCer (d18:1/24:1)	14.1225	5.81925	13.5567	13.4863	3.56717		7.3603	5.11381	3.56777	3.91046
	Fig 5c		Lipid class	3xTg						3xTg-PR
			Cer(d18:1/22:1)	122.532	64.4856	126.199	152.751	41.4653		71.7638	53.1871	40.8005	50.9943
			Cer(d18:1/24:1)	4.15248	1.6404	3.26761	3.63849	1.6034		2.65137	1.89231	1.19904	1.54538
			Cer(d18:1/22:0)	7.00066	2.50941	5.46931	6.36941	1.38371		2.4767	1.75737	1.24993	1.66974
			Cer(d18:1/23:0)	3.54459	0.819599	2.37481	2.17889	0.602651		1.05625	0.750122	0.641794	0.689815
			Cer(d18:1/24:0)	6.89994	1.4823	4.57724	3.3981	1.04059		1.82391	1.57466	1.10437	1.05778
	Fig 5d		Lipid Class	3xTg						3xTg-PR
			SM(d18:0/20:0)	212.423	50.2644	316.568	173.09	0		160.526	4.75869	32.8929	40.9292
			SM(d18:1/18:0)	60.6688	49.5042	75.8578	57.4993	65.9038		113.606	69.7335	88.4791	108.442
			SM(d18:0/22:0)	263.8	125.335	339.435	253.751	91.5562		216.955	131.599	127.806	147.996
			SM(d18:0/24:0)	20.3459	5.4102	23.0073	15.02	2.29512		8.40083	3.67014	3.51683	4.33812
			SM(d18:0/24:1)	10.8839	0.437868	11.2544	7.18527	0		2.20707	0	0	0.346391
			SM(d18:1/24:1)	62.4809	9.74124	59.8216	46.3107	0		17.1147	0	1.13995	6.01319
	Fig 5e		subject	Group	GlcCer (d18:1/16:0)	Cer(m18:1/20:0)	GlcCer (d18:1/18:0)	SM(d18:0/20:0)	SM(d18:1/18:0)	Cer(d18:1/16:0)	Cer(d18:1/18:1)	SM(d18:0/22:0)	Cer(d18:1/17:0)	GlcCer (d18:0/24:0)	SM(d18:0/24:0)	SM(d18:0/24:1)	SM(d18:1/20:0)	GlcCer (d18:0/24:1)	Cer(d18:1/18:0)	GlcCer (d18:1/20:0)	Cer(m18:1/24:1)	Cer(d18:0/18:0)	GlcCer (d18:0/20:0)	Cer(d18:0/20:0)	SM(d18:1/24:1)	GlcCer (d18:1/24:0)	Cer(d18:1/22:1)	Cer(m18:1/24:0)	Cer(d18:2/24:1)	Cer(d18:1/20:0)	GlcCer (d18:1/22:0)	Cer(d18:2/22:0)	GlcCer (d18:1/24:1)	Cer(d18:0/24:1)	Cer(d18:0/22:0)	Cer(d18:1/26:0)	Cer(d18:1/24:1)	Cer(d18:1/22:0)	Cer(d18:2/24:0)	Cer(d18:0/24:0)	Cer(d18:1/23:0)	Cer(d18:1/24:0)
			1	NTg	0.493311	0.0342357	3.20466	769.617	81.8394	0.0366596	1.15231	607.41	0.00526402	0.0848005	54.7162	41.0971	10.892	0.424158	0.787914	1.27387	0.0225869	0.0370991	0.0337843	0.0339701	174.6	33.3842	168.792	0.416724	0.258004	0.0858862	37.5702	0.11788	24.8174	0.226156	1.64076	0.344802	6.69432	12.5193	0.807016	0.741336	6.39862	15.0801
			2	NTg	0.111154	0.00915929	0.927654	157.189	69.2134	0.0319586	0.3812	180.941	0.000839286	0.0349836	12.2584	6.39496	4.08561	0.122067	0.955374	0.227053	0.00920786	0.02216	0.00447714	0.00807357	21.2161	6.2054	54.4253	0.11178	0.05584	0.0671479	7.89273	0.0629321	6.49183	0.048645	0.395604	0.0850557	2.14259	2.63354	0.108346	0.270968	1.30078	3.00796
			3	NTg	0.182622	0.0131496	1.20856	330.938	52.5828	0.0203307	0.542324	270.718	0.000570802	0.0676368	18.6674	12.1618	5.3061	0.184651	0.733378	0.274872	0.0123721	0.0339052	0.00426641	0.0120773	51.4827	14.2459	90.3227	0.096663	0.192037	0.0544059	13.8041	0.0900864	11.1387	0.0808408	0.54169	0.220111	2.95178	4.97779	0.419103	0.367568	2.47763	5.09741
			4	NTg	0.283443	0.0232939	1.30716	52.3827	64.5844	0.0603538	0.515146	185.498	0.0082316	0.0451111	10.6232	2.37334	4.03879	0.013575	2.09713	0.494125	0.0203215	0.0667939	0.0114637	0.0115217	26.3536	12.421	105.607	0.0970415	0.330063	0.106157	15.9479	0.110892	12.0615	0.0827717	0.59222	0.247831	3.47462	5.21785	0.654579	0.241473	2.52364	4.92711
			5	NTg	0.100922	0.004675	0.626528	87.7078	57.7628	0.028598	0.347589	131.964	0.00191554	0.0113865	4.74311	0.339116	3.4103	0.00678851	1.21165	0.120253	0.00345473	0.0238358	0.00213649	0.00180946	3.98831	2.97604	36.4382	0.0420041	0.125724	0.0796946	3.60988	0.053952	4.08487	0.0151797	0.0980189	0.0759899	1.44293	1.14596	0.118082	0.0576473	0.604459	1.00134
			6	NTg-PR	0.349289	0.0287215	1.99148	214.563	76.7032	0.039513	0.700835	239.687	0.00143278	0.105992	22.9793	9.16883	6.39935	0.0189283	1.09498	0.409394	0.0212639	0.0409436	0.00935377	0.0125816	51.6192	20.3824	91.764	0.216763	0.0956887	0.0682882	17.942	0.120844	16.3339	0.116097	0.755779	0.301658	2.9439	5.55545	0.303352	0.381832	2.85159	5.64033
			7	NTg-PR	0.299078	0.0169473	1.58364	110.895	44.7664	0.0652242	0.731903	176.815	0.00268643	0.0429964	7.8781	2.21123	3.69507	0.167861	2.29637	0.451525	0.00880792	0.0559249	0.00656199	0.00761674	17.6254	9.35357	73.8163	0.0926579	0.27479	0.113543	9.31166	0.130124	10.1144	0.0390828	0.263779	0.246024	2.25177	3.02099	0.328476	0.129316	1.28223	1.77048
			8	NTg-PR	0.292251	0.0270972	2.27082	362.02	96.5048	0.031859	0.817405	346.913	0.00167847	0.115003	22.2175	14.4458	7.69026	0.0292	1.1103	0.628187	0.0288687	0.0341792	0.0104208	0.0127618	66.9092	24.738	136.404	0.321337	0.224802	0.0866403	25.2496	0.178565	18.5676	0.113092	0.865549	0.416399	4.16838	8.08108	0.569913	0.457771	3.74578	7.78797
			9	NTg-PR	0.11111	0.00979811	0.640396	67.0413	54.5456	0.0503059	0.373799	116.735	0.00751769	0.0233901	3.71663	0	3.57347	0.0809979	1.58258	0.160909	0.00526981	0.0381715	0.00348184	0	1.21909	4.34443	42.1842	0.0427903	0.134512	0.0943422	4.2865	0.0464137	4.30705	0.0142557	0.0961224	0.0975191	1.65534	1.38339	0.200696	0.0973726	0.855884	1.60003
			10	NTg-PR	0.450876	0.0343682	3.40467	181.035	71.1049	0.0326865	1.33667	229.763	0.000838117	0.244707	22.052	10.8445	8.58792	0.0368765	1.01643	0.754287	0.0449381	0.0417242	0.015226	0.0219074	88.7261	26.2416	173.498	0.304308	0.147328	0.0706702	26.9367	0.073839	18.5767	0.164517	1.42467	0.627793	7.36759	9.01532	0.313271	0.609173	5.72419	10.0714
			11	3xTg	0.232679	0.0153375	1.60441	441.536	86.85	0.0626469	0.731361	352.526	0.00245156	0.109893	29.9874	19.3183	4.72277	0.010482	0.758756	0.261197	0.00880547	0.0275867	0.0104094	0.0131289	60.8783	13.2695	82.0438	0.197287	0.0965305	0.0438562	15.0821	0.0407727	10.1398	0.0654234	0.611556	0.248748	2.90587	4.39572	0.283696	0.416055	2.59557	5.30874
			12	3xTg	0.43896	0.0419552	2.32791	69.3667	82.6811	0.0458687	1.22527	215.729	0.00244194	0.071019	15.122	5.03806	8.29103	0.0324554	2.50209	0.801711	0.0306519	0.0780554	0.0113033	0.0161844	47.7161	16.9425	153.495	0.200221	0.347523	0.154457	21.0983	0.141792	14.1306	0.137539	1.02473	0.375762	6.38191	6.75096	0.713763	0.367634	3.3727	6.75528
			13	3xTg	0.364105	0.00801509	1.50758	164.999	53.6289	0.0216283	0.78851	230.589	0.00249906	0.0364449	11.0462	4.47572	2.63344	0.15216	1.26939	0.445266	0.0120725	0.0359457	0.00607472	0.00834283	18.5196	11.2408	93.1759	0.099343	0.193392	0.0741323	13.9578	0.124242	8.58525	0.0519974	0.590245	0.229233	2.45739	5.05734	0.419608	0.195573	2.0065	3.41964
			14	3xTg	0.447561	0.0337776	2.50957	173.297	66.2624	0.0206482	1.04178	260.112	0.00512647	0.178862	21.2627	10.6867	8.95726	0.0274643	1.21779	1.01302	0.0373395	0.0763566	0.0161007	0.0252877	82.1052	21.8648	159.007	0.307091	0.280616	0.113032	27.7396	0.0915011	18.3803	0.202624	1.66172	0.545024	7.61373	9.56572	0.715004	0.604337	5.52287	11.96
			15	3xTg	0.356358	0.0185702	2.17534	364.923	67.0122	0.046218	0.956691	352.369	0.00270434	0.0516942	23.5274	13.419	7.16036	0.244307	1.42373	0.550376	0.0191622	0.0374275	0.0152517	0.0111663	53.2713	18.3556	127.951	0.26716	0.325713	0.112214	19.3338	0.144055	13.8197	0.0737132	0.686158	0.420329	4.82869	6.48292	0.787511	0.321785	3.51097	6.03496
			16	3xTg-PR	0.198676	0.0136297	0.937006	36.0513	48.8783	0.0670348	0.402704	115.987	0.000775376	0.0222445	5.05913	0.711449	2.81244	0.00670263	1.89544	0.234846	0.00920244	0.0401555	0.0049985	0.00473346	9.96941	5.70906	49.2932	0.0583607	0.209277	0.0975733	6.65784	0.100378	6.24814	0.0337996	0.211282	0.112763	1.81258	2.21503	0.238273	0.116077	0.962292	2.01873
			17	3xTg-PR	0.0695831	0.00703306	0.485846	0	85.8821	0.0379984	0.22097	87.1505	0.000209677	0.00370968	1.67177	0	3.20221	0.00397177	1.85211	0.126189	0.00601371	0.045879	0.00109032	1.69355E-05	0	0.93723	17.6264	0.0131339	0.0750161	0.0944355	1.75698	0.0709581	1.5975	0.00839516	0.0670419	0.0438097	0.914631	0.597041	0.0687226	0.0422016	0.322677	0.701406
			18	3xTg-PR	0.296667	0.0181656	1.91706	169.788	55.0862	0.0549942	0.994201	231.025	0.0137	0.0845877	11.6742	5.73833	5.30839	0.0164351	1.64007	0.469785	0.0209558	0.0646	0.00821623	0.0151935	27.597	13.023	103.256	0.164605	0.273162	0.117405	14.1359	0.110329	11.1924	0.0687643	0.453562	0.292564	3.64528	4.04819	0.490586	0.274989	1.84901	3.81015
			19	3xTg-PR	0.240376	0.0192904	1.71005	406.731	57.4864	0.0320054	0.911653	358.988	0.00208037	0.0839727	20.425	13.5039	4.52772	0.228761	1.2845	0.310405	0.0160935	0.0344285	0.00857313	0.00919065	58.7267	18.8274	101.857	0.215152	0.228274	0.0624533	12.9629	0.133014	12.9433	0.0941159	0.563818	0.349845	2.95736	4.29088	0.439045	0.323199	2.19116	4.02297
			20	3xTg-PR	0.479534	0.0224358	2.45017	344.481	77.6334	0.0420649	1.078	348.158	0.0075806	0.0674903	25.4214	13.2596	6.40731	0.018097	1.56649	0.631227	0.0253545	0.0494284	0.0131866	0.016609	84.6349	19.0155	125.625	0.260376	0.262884	0.097294	19.9993	0.186328	17.4668	0.113969	0.888088	0.363363	3.75502	6.30127	0.594325	0.342171	2.89238	5.72561
	Fig 5f		Lipid Class	3xTg					3xTg-PR
			GlcCer (d18:1/16:0)	0.43896	0.364105	0.447561	0.356358		0.198676	0.069583	0.296667	0.240376	0.479534
			GlcCer (d18:1/18:0)	2.32791	1.50758	2.50957	2.17534		0.937006	0.485846	1.91706	1.71005	2.45017
			GlcCer (d18:0/24:0)	0.071019	0.036445	0.178862	0.051694		0.022245	0.00371	0.084588	0.083973	0.06749
			GlcCer (d18:0/24:1)	0.032455	0.15216	0.027464	0.244307		0.006703	0.003972	0.016435	0.228761	0.018097
			GlcCer (d18:1/20:0)	0.801711	0.445266	1.01302	0.550376		0.234846	0.126189	0.469785	0.310405	0.631227
			GlcCer (d18:0/20:0)	0.011303	0.006075	0.016101	0.015252		0.004998	0.00109	0.008216	0.008573	0.013187
			GlcCer (d18:1/24:0)	16.9425	11.2408	21.8648	18.3556		5.70906	0.93723	13.023	18.8274	19.0155
			GlcCer (d18:1/22:0)	21.0983	13.9578	27.7396	19.3338		6.65784	1.75698	14.1359	12.9628	19.9993
			GlcCer (d18:1/24:1)	14.1306	8.58525	18.3803	13.8197		6.24815	1.5975	11.1923	12.9433	17.4668
	Fig 5g		Lipid Class	3xTg					3xTg-PR
			Cer(d18:1/22:1)	153.495	93.1759	159.007	127.951		49.2933	17.6264	103.256	101.857	125.625
			Cer(d18:1/24:1)	6.38191	2.45739	7.61373	4.82869		1.81258	0.914631	3.64528	2.95736	3.75502
			Cer(d18:1/22:0)	6.75096	5.05734	9.56572	6.48292		2.21503	0.597041	4.04819	4.29088	6.30127
			Cer(d18:1/23:0)	3.3727	2.0065	5.52287	3.51097		0.962292	0.322677	1.84901	2.19116	2.89238
			Cer(d18:1/24:0)	6.75528	3.41964	11.96	6.03496		2.01873	0.701406	3.81015	4.02297	5.72561
	Fig 5h		Lipid Class	3xTg					3xTg-PR
			SM(d18:0/20:0)	69.3667	164.999	173.297	364.923		36.0513	0	169.788	406.731	344.481
			SM(d18:1/18:0)	82.6811	53.6289	66.2624	67.0122		48.8783	85.8821	55.0862	57.4864	77.6334
			SM(d18:0/22:0)	215.729	230.589	260.112	352.369		115.987	87.1505	231.025	358.988	348.159
			SM(d18:0/24:0)	15.122	11.0462	21.2627	23.5275		5.05913	1.67177	11.6742	20.425	25.4214
			SM(d18:0/24:1)	5.03806	4.47572	10.6867	13.419		0.711449	0	5.73833	13.5039	13.2596
			SM(d18:1/24:1)	47.7161	18.5196	82.1052	53.2713		9.96941	0	27.597	58.7267	84.6349

## Sheet: Fig 6
	Fig 6b			Females
				3xTg	3xTg-PR
				19	16
				25	12
				24	16
				34	3
	Fig 6c		Insol	GT	Diet	Sex	ab-40(pg/ml)				Insol	GT	Diet	Sex	ab-42(pg/ml)
				3xTg	Control	Female	2553.69					3xTg	Control	Female	315.102
				3xTg	Control	Female	2224.21					3xTg	Control	Female	991.02
				3xTg	Control	Female	1700.45					3xTg	Control	Female	1176.12
				3xTg	Control	Female	1466.97					3xTg	Control	Female	1539.59
				3xTg	PR	Female	1736.59					3xTg	PR	Female	1283.37
				3xTg	PR	Female	1070.48					3xTg	PR	Female	315.102
				3xTg	PR	Female	738.966					3xTg	PR	Female	621.225
				3xTg	PR	Female	115.966					3xTg	PR	Female	521.429
			Sol	GT	Diet	Sex	ab-40(pg/ml)				Sol	GT	Diet	Sex	ab-42(pg/ml)
				3xTg	Control	Female	1011.12					3xTg	Control	Female	1335.71
				3xTg	Control	Female	921.091					3xTg	Control	Female	1946.63
				3xTg	Control	Female	781.123					3xTg	Control	Female	1539.59
				3xTg	Control	Female	663.011					3xTg	Control	Female	1346.84
				3xTg	PR	Female	471.021					3xTg	PR	Female	840.102
				3xTg	PR	Female	172.19					3xTg	PR	Female	1209.18
				3xTg	PR	Female	661.233					3xTg	PR	Female	2663.16
				3xTg	PR	Female	981.245					3xTg	PR	Female	1539.69
				p-T231 Tau/Tau
												3xTg female_brain tau			Number		Animal Id				p-T231 Tau	ptau/tau							Normalization	Normalization
												1	ptau	171.706	1	3xTg-PR	11	65363.3	7.012	11	0.104057	0.277719	3xTg-PR	24.1784					67.386	1.14862
	Fig 6d			Control	64.8563							2	ptau	147.83	2	3xTg-PR	12	65387.2	32.398	12	0.480782	0.655887	3xTg-PR	57.1021
				Control	66.1532							3	ptau	101.346	3	3xTg-PR	14	65433.7	81.073	14	1.20311	1.2646	3xTg-PR	110.097					Control	100
				Control	69.8408							4	ptau	136.872	4	3xTg-PR	15	65398.1	45.856	15	0.680497	0.790267	3xTg-PR	68.8014					3xTg	176.845
				Control	199.15							5	ptau	68.395	5	3xTg-PR	21	65466.6	109.883	21	1.63065	1.33238	3xTg-PR	115.998					3xTg-PR	75.2354
				3xTg	162.672							6	ptau	102.757	6	3xTg	22	65432.2	64.93	22	0.963553	1.86848	3xTg	162.671
				3xTg	163.321							7	ptau	73.022	7	3xTg	23	65462	92.252	23	1.36901	1.87594	3xTg	163.321
				3xTg	259.189							8	ptau	103.239	8	3xTg	24	65431.8	66.438	24	0.985932	2.9771	3xTg	259.189
				3xTg	139.164							9	ptau	79.801	9	3xTg	26	65455.2	91.977	26	1.36493	1.59846	3xTg	139.164
				3xTg	159.881							10	ptau	100.766	10	3xTg	2	65434.2	65.957	2	0.978794	1.83643	3xTg	159.881
				3xTg-PR	24.1784							11	ptau	100.021	11	Control	6	65435	66.925	6	0.993159	0.744953	Control	64.8563
				3xTg-PR	57.1021							12	ptau	118.753	12	Control	7	65416.2	54.313	7	0.805998	0.759849	Control	66.1532
				3xTg-PR	110.097							13	ptau	126.118	13	Control	8	65408.9	53.612	8	0.795596	0.802206	Control	69.8408
				3xTg-PR	68.8014							14	ptau	83.31	14	Control	9	65451.7	94.694	9	1.40525	2.28747	Control	199.15
				3xTg-PR	115.998							15	ptau	178.718	15			65356.3
												16	ptau	180.228	16			65354.8
												17	ptau	182.419	17			65352.6
												18	ptau	182.728	18			65352.3
												19	ptau	178.278	19			65356.7
												20	ptau	167.687	20			65367.3
												21	ptau	165.274	21			65369.7
												22	ptau	169.677	22			65365.3
												23	ptau	171.778	23			65363.2
												24	ptau	166.723	24			65368.3
												25	ptau	166.946	25			65368.1
												26	ptau	173.066	26			65361.9
												27	ptau	179.73	27			65355.3
												28	ptau	178.004	28			65357
												tau_female AD Brain _1 Min			Number		Animal Id			Animal Id	tau
												1	tau	146.453	1	3xTg-PR	11	65388.5	37.319	3xTg-PR	0.374686
												2	tau	109.762	2	3xTg-PR	12	65425.2	73.01	3xTg-PR	0.733027		99.6007
												3	tau	79.128	3	3xTg-PR	14	65455.9	94.758	3xTg-PR	0.951378
												4	tau	89.782	4	3xTg-PR	15	65445.2	85.766	3xTg-PR	0.861098
												5	tau	49.788	5	3xTg-PR	21	65485.2	121.898	3xTg-PR	1.22387
												6	tau	127.356	6	3xTg	22	65407.6	51.363	3xTg	0.515689
												7	tau	101.329	7	3xTg	23	65433.7	72.686	3xTg	0.729774
												8	tau	148.276	8	3xTg	24	65386.7	32.985	3xTg	0.331172
												9	tau	93.393	9	3xTg	26	65441.6	85.049	3xTg	0.853899
												10	tau	127.758	10	3xTg	2	65407.2	53.086	3xTg	0.532988
												11	tau	45.771	11	Control	6	65489.2	132.786	Control	1.33318
												12	tau	70.778	12	Control	7	65464.2	105.65	Control	1.06073
												13	tau	79.976	13	Control	8	65455	98.78	Control	0.99176
												14	tau	119.847	14	Control	9	65415.2	61.187	Control	0.614323
												15	tau	183.772	15			65351.2
												16	tau	182.772	16			65352.2
												17	tau	173.886	17			65361.1
												18	tau	175.548	18			65359.5
												19	tau	171.686	19			65363.3
												20	tau	178.719	20			65356.3
												21	tau	174.015	21			65361
												22	tau	181.261	22			65353.7
												23	tau	178.442	23			65356.6
												24	tau	180.844	24			65354.2
												25	tau	178.557	25			65356.4
												26	tau	176.428	26			65358.6
												27	tau	178.756	27			65356.2
												28	tau	181.034	28			65354
	Fig 6e		Intensity/Pixel (X105)
			3xTg	3xTg-PR		3xTg	3xTg-PR
			0.871908	0.784017		1.55298	0.797282
			0.865234	0.326416		0.700033	0.265788
			1.13574	0.800456		1.31291	0.821208
			1.34456	0.67749		2.02173	1.02547
			GFAP			IBA1
	Fig 6g		Males
			3xTg	3xTg-PR
			29	24
			23	12
			16	16
			7	14
	Fig 6h		GT	Diet	Sex	ab-40(pg/ml)	Sol			Sol	GT	Diet	Sex	ab-42(pg/ml)
			3xTg	Control	Male	1217.86					3xTg	Control	Male	2578.16
			3xTg	Control	Male	1204.41					3xTg	Control	Male	184.184
			3xTg	Control	Male	1224.62					3xTg	Control	Male	3735.51
			3xTg	Control	Male	1181.52					3xTg	Control	Male	486.02
			3xTg	PR	Male	1211.59					3xTg	PR	Male	991.02
			3xTg	PR	Male	1075.66					3xTg	PR	Male	1012.14
			3xTg	PR	Male	886.828					3xTg	PR	Male	2083.27
			3xTg	PR	Male	862.897					3xTg	PR	Male	315.102
			GT	Diet	Sex	ab-40(pg/ml)	Insol			Insol	GT	Diet	Sex	ab-42(pg/ml)
			3xTg	Control	Male	2133.14					3xTg	Control	Male	1525.1
			3xTg	Control	Male	1433.59					3xTg	Control	Male	1029.49
			3xTg	Control	Male	1228.79					3xTg	Control	Male	977.041
			3xTg	Control	Male	692.586					3xTg	Control	Male	1097.35
			3xTg	PR	Male	725.793					3xTg	PR	Male	2246.53
			3xTg	PR	Male	733.828					3xTg	PR	Male	236.633
			3xTg	PR	Male	798.517					3xTg	PR	Male	828.061
			3xTg	PR	Male	1431.03					3xTg	PR	Male	651.122
			p-T231 Tau
	Fig 6i											3xtg male_brainsPR					Number		Animal Id				p T231 Tau	ptau/tau
			Control	80.6903								1	ptau	31511.5			1	Control	1	34023.5	19255.1	1	0.979477	0.816591	Control	80.6903				Normalization	Normalization
			Control	116.028								2	ptau	29378.4			2	Control	2	36156.6	21042.9	2	1.07042	1.17421	Control	116.028				19658.6	1.01201
			Control	89.1696								3	ptau	33777.2			3	Control	3	31757.8	16253	3	0.826764	0.902401	Control	89.1696				Control	100
			Control	114.112								4	ptau	27741.6			4	Control	4	37793.4	22083.3	4	1.12334	1.15482	Control	114.112				3xTg	127.554
			3xTg	136.613								5	ptau	27033			5	3xTG	5	38502	21922.4	5	1.11516	1.38253	3xTG	136.613				3xTg-PR	78.1176
			3xTg	153.846								6	ptau	8549.76			6	3xTG	6	56985.2	33206.9	6	1.68918	1.55693	3xTG	153.846
			3xTg	143.152								7	ptau	8562.15			7	3xTG	7	56972.9	31635.3	7	1.60924	1.44871	3xTG	143.152
			3xTg	76.603								8	ptau	30560.6			8	3xTG	8	34974.4	16719.4	8	0.850487	0.775227	3xTG	76.603
			3xTg-PR	85.9894								9	ptau	39536.4			9	3xtg-PR	9	25998.6	11656.2	9	0.592933	0.870218	3xtg-PR	85.9894
			3xTg-PR	76.1683								10	ptau	39666.9			10	3xtg-PR	10	25868.1	11651.2	10	0.592678	0.770827	3xtg-PR	76.1683
			3xTg-PR	79.4337								11	ptau	38738.2			11	3xtg-PR	11	26796.8	9696.57	11	0.493248	0.803874	3xtg-PR	79.4337
			3xTg-PR	113.882								12	ptau	42099.8			12	3xtg-PR	12	23435.2	8342.91	12	0.42439	1.1525	3xtg-PR	113.882
			3xTg-PR	65.884								13	ptau	33882.6			13	3xtg-PR	13	31652.4	17335.3	13	0.88182	0.66675	3xtg-PR	65.884
			3xTg-PR	47.3476								14	ptau	42776.1			14	3xtg-PR	14	22758.9	8663.09	14	0.440677	0.479161	3xtg-PR	47.3476
												15	ptau	50766.7			15			14768.3
												16	ptau	50421.3			16			15113.7
												17	ptau	50030.2			17			15504.8
												18	ptau	49824.9			18			15710.1
												19	ptau	48955.5			19			16579.5
												20	ptau	41756.7			20			23778.3
												21	ptau	40197.5			21			25337.5
												22	ptau	47280			22			18255
												23	ptau	51192.7			23			14342.3
												24	ptau	51318.2			24			14216.8
												25	ptau	48434.7			25			17100.3
												26	ptau	50442.7			26			15092.3
												27	ptau	51218			27			14317
												28	ptau	51439.2			28			14095.8
												tau_males Brain_1 Min					Number		Animal Id			Animal Id	tau
												1	tau	20726			1	Control	1	44809	24982.3	Control	1.19947
												2	tau	29627.9			2	Control	2	35907.1	18986.7	Control	0.911604		20827.8
												3	tau	25689.2			3	Control	3	39845.8	19082	Control	0.916182
												4	tau	18905.8			4	Control	4	46629.2	20260.1	Control	0.972743
												5	tau	29573.7			5	3xTG	5	35961.3	16799.8	3xTG	0.806607
												6	tau	10909.8			6	3xTG	6	54625.2	22596.9	3xTG	1.08494
												7	tau	6916.92			7	3xTG	7	58618.1	23135.7	3xTG	1.11081
												8	tau	13586.4			8	3xTG	8	51948.6	22849.7	3xTG	1.09708
												9	tau	35993.3			9	3xtg-PR	9	29541.7	14191.2	3xtg-PR	0.681362
												10	tau	36964.6			10	3xtg-PR	10	28570.4	16014.2	3xtg-PR	0.768886
												11	tau	28883.4			11	3xtg-PR	11	36651.6	12779.7	3xtg-PR	0.613589
												12	tau	44641.3			12	3xtg-PR	12	20893.7	7669.52	3xtg-PR	0.368235
												13	tau	22673.3			13	3xtg-PR	13	42861.7	27546	3xtg-PR	1.32256
												14	tau	32292.9			14	3xtg-PR	14	33242.1	19155	3xtg-PR	0.919685
												15	tau	45708.3			15			19826.7
												16	tau	48614.6			16			16920.4
												17	tau	44771.3			17			20763.7
												18	tau	39165.8			18			26369.2
												19	tau	46373.5			19			19161.5
												20	tau	33506.7			20			32028.3
												21	tau	30052.6			21			35482.4
												22	tau	36436.1			22			29098.9
												23	tau	50184.5			23			15350.5
												24	tau	52978.8			24			12556.2
												25	tau	41663.1			25			23871.9
												26	tau	52310.8			26			13224.2
												27	tau	50219.3			27			15315.7
												28	tau	51447.9			28			14087.1
	Fig 6j		Intensity/Pixel (X105)
			3xTg	3xTg-PR		3xTg	3xTg-PR
			1.38745	1.38745		0.930013	1.35864
			0.67985	0.67985		2.15161	0.596517
			0.661702	0.661702		2.10897	0.787191
			1.17993	1.17993		1.60563	1.0354
			GFAP			IBA1
	Fig 6k		Fold change
				Tau	plaques	Abeta 1-40 (insol)	Abeta 1-40 (sol)	Abeta 1-42 (insol)	Abeta 1-42 (sol)	GFAP	IBA-1
			3xTg	0	0	0	0	0	0	0	0
			3xTg-PR	-1.43113	-0.810771	-1.65264	-0.171641	-0.740966	-0.110371	-0.788644	-1.10384
			3xTg-M	0	0	0	0	0	0	0	0
			3xTg-PR-M	-0.757066	-0.172177	-0.635408	-0.217199	-0.661387	-0.954744	-0.077105	-0.91429

## Sheet: Fig 7
	Fig 7b		p T389 S6K1						ps6k/s6k_AD females brain_Set 1_5min				Animal Id				s6k	ps6k/s6k
									1	s6k.tif	17409.2	3xTg	1R	48125.8	17282	1R	1.43531	2.32545	3xTg	276.662		Normalization	Normalization
			3xTg	276.662					2	s6k.tif	18392.9	3xTg	1N	47142.1	17665.2	1N	1.46714	1.2008	3xTg	142.861		12040.6	0.840537
			3xTg	142.861					3	s6k.tif	22303.4	3xTg	3N	43231.6	16099.8	3N	1.33712	2.24778	3xTg	267.422
			3xTg	267.422					4	s6k.tif	21669.1	3xTg-PR	4R	43865.9	16734.1	4R	1.3898	0.669993	3xTg-PR	79.71		3xTg	228.982
			3xTg-PR	79.71					5	s6k.tif	23974.2	3xTg-PR	5R	41560.8	12916.2	5R	1.07272	0.511692	3xTg-PR	60.8768		3xTg-PR	40.2927
			3xTg-PR	60.8768					6	s6k.tif	22889.2	3xTg-PR	5L	42645.8	18544.3	5L	1.54014	-0.0407657	3xTg-PR	0		NTg	100
			3xTg-PR	0					7	s6k.tif	23078.3	NTg	8R	42456.7	15581.7	8R	1.29409	0.629992	NTg	74.9511		NTg-PR	14.2773
			NTg	74.9511					8	s6k.tif	24558.4	NTg	8L	40976.6	13777.2	8L	1.14422	2.01483	NTg	239.707
			NTg	239.707					9	s6k.tif	24157.8	NTg	8N	41377.2	15772.4	8N	1.30993	0.223069	NTg	26.5388
			NTg	26.5388					10	s6k.tif	26042.9	NTg	10R	39492.1	14302.6	10R	1.18786	0.49426	NTg	58.8029
			NTg	58.8029					11	s6k.tif	28787.1	NTg-PR	11RL	36747.9	14575.5	11RL	1.21053	-0.130149	NTg-PR	0
			NTg-PR	0					12	s6k.tif	30108.1	NTg-PR	11RL	35426.9	13196.4	11RL	1.09599	-0.0159738	NTg-PR	0
			NTg-PR	0					13	s6k.tif	36627.7	NTg-PR	9R	28907.3	8349.99	9R	0.693485	0.360019	NTg-PR	42.832
			NTg-PR	42.832					14	s6k.tif	34691.2			30843.8
									15	s6k.tif	36058.2			29476.8
									16	s6k.tif	38403.2			27131.8
									17	s6k.tif	38403.2			27131.8
									18	s6k.tif	37447.2			28087.8
									19	s6k.tif	36890.4			28644.6
									20	s6k.tif	41433.5			24101.5
									21	s6k.tif	38660			26875
									22	s6k.tif	38335.6			27199.4
									23	s6k.tif	39930.2			25604.8
									24	s6k.tif	40345.5			25189.5
									25	s6k.tif	43362.6			22172.4
									26	s6k.tif	43304.5			22230.5
									27	s6k.tif	44977.6			20557.4
									ps6k				Animal Id				ps6k
									1	ps6k.tif	27645.5	3xTg	1R	37889.5	2609.05	1R	3.33773		Normalization
									2	ps6k.tif	28269.7	3xTg	1N	37265.3	1377.12	1N	1.76174		781.684
									3	ps6k.tif	28704.6	3xTg	3N	36830.4	2349.4	3N	3.00556
									4	ps6k.tif	30333	3xTg-PR	4R	35202	727.871	4R	0.931158
									5	ps6k.tif	31200.2	3xTg-PR	5R	34334.8	429.067	5R	0.548901
									6	ps6k.tif	31432.2	3xTg-PR	5L	34102.8	-49.078	5L	-0.062785
									7	ps6k.tif	31914.2	NTg	8R	33620.8	637.283	8R	0.815269
									8	ps6k.tif	30964.9	NTg	8L	34570.1	1802.11	8L	2.30541
									9	ps6k.tif	32131.9	NTg	8N	33403.1	228.411	8N	0.292204
									10	ps6k.tif	32894.5	NTg	10R	32640.5	458.936	10R	0.587112
									11	ps6k.tif	33674.5	NTg-PR	11RL	31860.5	-123.153	11RL	-0.157548
									12	ps6k.tif	34242.9	NTg-PR	11RL	31292.1	-13.685	11RL	-0.0175071
									13	ps6k.tif	34520.5	NTg-PR	9R	31014.5	195.161	9R	0.249667
									14	ps6k.tif	30254.5			35280.5
									15	ps6k.tif	29646.8			35888.2
									16	ps6k.tif	31054			34481
									17	ps6k.tif	31060.9			34474.1
									18	ps6k.tif	31934.5			33600.5
									19	ps6k.tif	31629.2			33905.8
									20	ps6k.tif	31383.2			34151.8
									21	ps6k.tif	32551.5			32983.5
									22	ps6k.tif	32767			32768
									23	ps6k.tif	32360.4			33174.6
									24	ps6k.tif	33353.5			32181.5
									25	ps6k.tif	33551.3			31983.7
									26	ps6k.tif	34229.2			31305.8
									27	ps6k.tif	34715.6			30819.4
										p4ebp1_females AD Brain_5min				Animal Id
			p-T37 S46 4E-BP1						1	p4ebp1-1.tif	20273.2	3xTg	1R	45261.8	28372.8	1R	5.71415	p4ebp1	p4ebp1/4ebp1
	Fig 7c								2	p4ebp1-1.tif	22322	3xTg	1N	43213	25540	1N	5.14364	3.58819	3xTg	359.711
			3xTg	359.711					3	p4ebp1-1.tif	20275.7	3xTg	3N	45259.3	27382.4	3N	5.51469	2.49543	3xTg	250.164		Normalization	Normalization
			3xTg	250.164					4	p4ebp1-1.tif	35601.6	3xTg-PR	4R	29933.4	14471.4	4R	2.91447	2.56817	3xTg	257.455		4965.35	0.99752
			3xTg	257.455					5	p4ebp1-1.tif	28983.3	3xTg-PR	4L	36551.7	19313.6	4L	3.88966	2.08773	3xTg-PR	209.292
			3xTg-PR	209.292					6	p4ebp1-1.tif	32502.3	3xTg-PR	5R	33032.7	15507.8	5R	3.12321	2.10366	3xTg-PR	210.889		3xTg	289.11
			3xTg-PR	210.889					7	p4ebp1-1.tif	40507.1	3xTg-PR	5L	25027.9	10222.2	5L	2.0587	2.04485	3xTg-PR	204.994		3xTg-PR	199.489
			3xTg-PR	204.994					8	p4ebp1-1.tif	44512.9	NTg	8R	21022.1	5555.7	8R	1.11889	1.72354	3xTg-PR	172.782		NTg	100
			3xTg-PR	172.782					9	p4ebp1-1.tif	47390.2	NTg	8L	18144.8	3297.45	8L	0.664093	1.00715	NTg	100.966		NTg-PR	97.8461
			NTg	100.966					10	p4ebp1-1.tif	46852.9	NTg	8N	18682.1	3469.27	8N	0.698696	0.628253	NTg	62.9815
			NTg	62.9815					11	p4ebp1-1.tif	42306.3	NTg	10R	23228.7	7538.99	10R	1.51832	0.846873	NTg	84.8978
			NTg	84.8978					12	p4ebp1-1.tif	33273.8	NTg-PR	11RL	32261.2	12073.9	11RL	2.43163	1.5078	NTg	151.155
			NTg	151.155					13	p4ebp1-1.tif	43051.7	NTg-PR	11RL	22483.3	7595.63	11RL	1.52973	1.49569	NTg-PR	149.941
			NTg-PR	149.941					14	p4ebp1-1.tif	44243.5	NTg-PR	9R	21291.5	6305.23	9R	1.26984	1.00032	NTg-PR	100.281
			NTg-PR	100.281					15	p4ebp1-1.tif	48646			16889				0.432095	NTg-PR	43.317
			NTg-PR	43.317					16	p4ebp1-1.tif	47862			17673
									17	p4ebp1-1.tif	47658.1			17876.9
									18	p4ebp1-1.tif	50073			15462
									19	p4ebp1-1.tif	48296.8			17238.2
									20	p4ebp1-1.tif	48010.1			17524.9
									21	p4ebp1-1.tif	50729.3			14805.7
									22	p4ebp1-1.tif	50068.6			15466.4
									23	p4ebp1-1.tif	50687.7			14847.3
									24	p4ebp1-1.tif	50322.2			15212.8
									25	p4ebp1-1.tif	49845.3			15689.7
									26	p4ebp1-1.tif	45347.7			20187.3
									27	p4ebp1-1.tif	50647.4			14887.6
									28	p4ebp1-1.tif	50548.7			14986.3
									4ebp1
									1	total 4ebp1-1.tif	30645.3		Animal Id				4ebp1
									2	total 4ebp1-1.tif	27577.3	3xTg	1R	34889.7	15144	1R	1.59249
									3	total 4ebp1-1.tif	25394.7	3xTg	1N	37957.7	19601.5	1N	2.06122		Normalization
									4	total 4ebp1-1.tif	34730.5	3xTg	3N	40140.3	20420.4	3N	2.14732		9509.67
									5	total 4ebp1-1.tif	29976.2	3xTg-PR	4R	30804.5	13275.5	4R	1.396
									6	total 4ebp1-1.tif	33533.6	3xTg-PR	4L	35558.8	17583.3	4L	1.849
									7	total 4ebp1-1.tif	37859.2	3xTg-PR	5R	32001.4	14524.6	5R	1.52735
									8	total 4ebp1-1.tif	38269.4	3xTg-PR	5L	27675.8	11358.9	5L	1.19446
									9	total 4ebp1-1.tif	39122.8	NTg	8R	27265.6	10564.7	8R	1.11095
									10	total 4ebp1-1.tif	37720.9	NTg	8L	26412.2	10052.2	8L	1.05705
									11	total 4ebp1-1.tif	36176	NTg	8N	27814.1	7845.77	8N	0.82503
									12	total 4ebp1-1.tif	32276.3	NTg	10R	29359	9576	10R	1.00698
									13	total 4ebp1-1.tif	34622.8	NTg-PR	11RL	33258.7	15460.5	11RL	1.62576
									14	total 4ebp1-1.tif	37587.9	NTg-PR	11RL	30912.2	14542.5	11RL	1.52924
									15	total 4ebp1-1.tif	45789.3	NTg-PR	9R	27947.1	27947.1	9R	2.93881
									16	total 4ebp1-1.tif	47178.8			19745.7
									17	total 4ebp1-1.tif	45815			18356.2
									18	total 4ebp1-1.tif	48006			19720
									19	total 4ebp1-1.tif	47559.6			17529
									20	total 4ebp1-1.tif	48058.2			17975.4
									21	total 4ebp1-1.tif	49218.2			17476.8
									22	total 4ebp1-1.tif	48834.2			16316.8
									23	total 4ebp1-1.tif	49174.9			16700.8
									24	total 4ebp1-1.tif	45566.6			16360.1
									25	total 4ebp1-1.tif	45752			19968.4
									26	total 4ebp1-1.tif	47736.8			19783
									27	total 4ebp1-1.tif	49165.3			17798.2
									28	total 4ebp1-1.tif	48572.8			16369.7
			p-62
	Fig 7d		3xTg	99.8233						p62 AD Female_AD Brain _5min			Number		Animal Id
			3xTg	104.393						1	p62_tif	14452.8	1	3xTg	1R	51082.2	21620.9		p62	p62/Hsp90
			3xTg	118.338						2	p62_tif	10161.4	2	3xTg	1N	55373.6	16726	1R	1.2547	1.18654
			3xTg-PR	26.9691						3	p62_tif	9676.55	3	3xTg	3N	55858.5	24209.3	1N	0.970643	1.24086	3xTg	99.8233	Normalization	Normalization
			3xTg-PR	32.1955						4	p62_tif	26207	4	3xTg-PR	4R	39328	11976.4	3N	1.40491	1.40662	3xTg	104.393	17231.9	1.18864
			3xTg-PR	54.7615						5	p62_tif	16418.3	5	3xTg-PR	4L	49116.7	13408.1	4R	0.695015	0.320566	3xTg	118.338
			3xTg-PR	32.8621						6	p62_tif	21251.2	6	3xTg-PR	5R	44283.8	9897.31	4L	0.778095	0.382688	3xTg-PR	26.9691	3xTg	107.518
			NTg	71.5566						7	p62_tif	26206.2	7	3xTg-PR	5L	39328.8	8677	5R	0.574359	0.650918	3xTg-PR	32.1955	3xTg-PR	36.6971
			NTg	46.6391						8	p62_tif	24601.6	8	NTg	8R	40933.4	13088.4	5L	0.503542	0.390612	3xTg-PR	54.7615	NTg	100
			NTg	169.168						9	p62_tif	22980.3	9	NTg	8L	42554.7	15910.7	8R	0.759547	0.850552	3xTg-PR	32.8621	NTg-PR	80.2112
			NTg	112.637						10	p62_tif	12876.1	10	NTg	8N	52658.9	19968.4	8L	0.923328	0.554372	NTg	71.5566
			NTg-PR	63.0343						11	p62_tif	18851.7	11	NTg	10R	46683.3	19960.1	8N	1.1588	2.0108	NTg	46.6391
			NTg-PR	73.9153						12	p62_tif	12347.8	12	NTg-PR	11RL	53187.2	20770.6	10R	1.15832	1.33885	NTg	169.168
			NTg-PR	103.684						13	p62_tif	12300	13	NTg-PR	11RL	53235	21034.9	11RL	1.20535	0.749252	NTg	112.637
										14	p62_tif	9435.24	14	NTg-PR	9R	56099.8	23922.6	11RL	1.2207	0.878587	NTg-PR	63.0343
										15	p62_tif	36073.7	15			29461.3		9R	1.38827	1.23243	NTg-PR	73.9153
										16	p62_tif	26887.4	16			38647.6					NTg-PR	103.684
										17	p62_tif	33885.9	17			31649.1
										18	p62_tif	38183.4	18			27351.6
										19	p62_tif	29826.4	19			35708.6
										20	p62_tif	31148.5	20			34386.5
										21	p62_tif	34883.2	21			30651.8
										22	p62_tif	37690.1	22			27844.9
										23	p62_tif	38891	23			26644
										24	p62_tif	32844.5	24			32690.5
										25	p62_tif	38811.8	25			26723.2
										26	p62_tif	33118.3	26			32416.7
										27	p62_tif	33334.9	27			32200.1
										28	p62_tif	33357.8	28			32177.2
										Hsp90_AD Brain _1 Min			Number		Animal Id											Normalization
										1	Hsp90	44373.7	1	3xTg	1R	21161.3	15090.9		Hsp90							14271.1
										2	Hsp90	46958.6	2	3xTg	1N	18576.4	11163.4	1R	1.05745
										3	Hsp90	41215.5	3	3xTg	3N	24319.5	14253.8	1N	0.782236
										4	Hsp90	27746.1	4	3xTg-PR	4R	37788.9	30940.9	3N	0.998787
										5	Hsp90	29441	5	3xTg-PR	4L	36094	29016.4	4R	2.16809
										6	Hsp90	41834.3	6	3xTg-PR	5R	23700.7	12592.6	4L	2.03323
										7	Hsp90	39633.3	7	3xTg-PR	5L	25901.7	18397	5R	0.882383
										8	Hsp90	43960.6	8	NTg	8R	21574.4	12744.1	5L	1.28911
										9	Hsp90	36345.9	9	NTg	8L	29189.1	23769	8R	0.893005
										10	Hsp90	52142.2	10	NTg	8N	13392.8	8224.29	8L	1.66554
										11	Hsp90	40614.9	11	NTg	10R	24920.1	12346.8	8N	0.576291
										12	Hsp90	37941.2	12	NTg-PR	11RL	27593.8	22958.5	10R	0.865165
										13	Hsp90	43452.3	13	NTg-PR	11RL	22082.7	19828	11RL	1.60874
										14	Hsp90	47189.4	14	NTg-PR	9R	18345.6	16075.7	11RL	1.38939
										15	Hsp90	59464.6	15			6070.4		9R	1.12645
										16	Hsp90	58121.9	16			7413.09
										17	Hsp90	55469.3	17			10065.7
										18	Hsp90	58687.1	18			6847.94
										19	Hsp90	58457.5	19			7077.54
										20	Hsp90	54426.9	20			11108.1
										21	Hsp90	58030.3	21			7504.67
										22	Hsp90	56704.8	22			8830.24
										23	Hsp90	60114.9	23			5420.05
										24	Hsp90	60366.5	24			5168.48
										25	Hsp90	52961.7	25			12573.3
										26	Hsp90	60899.8	26			4635.24
										27	Hsp90	63280.4	27			2254.62
										28	Hsp90	63265	28			2269.95
			Fold Change (log2)
	Fig 7e
				S6k	4E-BP1	p62
			NTg	0	0	0
			NTg-PR	-1.22324	-2.71703	-0.349884
			3xTg	1.24508	1.51134	0.0987639
			3xTg-PR	-0.547094	0.991635	-1.46482
			NTg	0	0	0
			NTg-PR	-2.1724	-2.71703	-0.947373
			3xTg	2.11895	-0.129002	-0.124386
			3xTg-PR	0.277336	-0.669327	-1.04733

## Sheet: Fig 8
	Fig 8a		STM
				Control											PR
			NTg	0.049153	0.06	-0.12745	-0.31715	-0.85856	-0.472	0.02	0.03				-0.45381	0.155462	0.358826	-0.62119	-0.09484	-0.1735	-0.22879	-0.45469	0.386179	0.534994
			3xTg	-0.92462	-0.39286	0.015385	-0.82199	-0.972	-0.62162	-0.30813	-0.24756	0.014112	-0.83014		0.46789	-0.61015	-0.06259	0.191439	-0.03724	-0.051852	-0.012	0.183521	-0.20588	0.646483
			LTM
				Control											PR
			NTg	0.479491	0.56463	-0.7123	-0.37859	0.55172	0.662698						0.52	0.381877	1	0.32489	0.39273	-0.02874	-0.26904	-0.03285
			3xTg	-0.32061	-0.58261	-0.92714	-0.03006	-0.28682	-0.54013	-0.33333	-0.24756				0.023923	0.599329	0.034483	0.205882	-0.55722	0.191439	0.039683	0.456311	0.085714	0.563452
	Fig 8b		Days	NTg									NTg-PR											3xTg												3xTg-PR
			1	64	53	48.25	44.25	53	43.5	40	31		47.25	66.75	43	52.25	50.75	56	38.75	27	42	28.2		40	55.25	49.25	50.75	50.75	47.75	51	49.5	42	38	51.5		43.25	41.75	47	45.75	38.5	42.5	29	43	32.3
			2	46.75	44.5	28.25	31.25	43.5	39.5	39	31		14.25	34.25	21.25	15.25	33.25	25.5	18.75	21.3333	22	27		29	48.5	44.25	34.25	45.75	37.25	40	46	21	18.1	32.25		13.5	30.25	37.5	21.5	32.25	31	8.5	12.2	11.9
			3	34.25	38	36.25	23.75	60.25	36.5	52	25.5		25.5	50.25	28.5	26.5	23.25	16	24.25	19	12	11		23.75	45.25	46.25	28.75	32.5	40.25	47.75	48.25	37	32	19.75		32.75	15.25	21	17	21.5	31.5	24	21	18
			4	24.25	30	24.75	21	42	41.5	27.5	19.2		12.5	14.25	20.25	13	18.75	10.5	13.75	9.33333	8	6.6		23.25	47	27.5	26.75	33	21	21.5	34	28.5982	29.0089	11.5		27.5	9.25	18	18.75	18	20.75	15	19.7232	20.5298
			5	36	15	19	23	12	22	23	21		27	32	7	5	14	20	29	9	32	11		11	39	31	46	23	36	24	22	49	39	14		16	13	6	10	26	40	16	26	32
			6	34	38.9	30.11	39.12	42.12	61	42	12		36.15	40.16	29.1	31.32	38.34	31.12	32.12	31.12	40.1	22		16	38	44	18	50	20	21	33	42	20	32		40	17	23	36	11	29	36	22	22
			STM
				Control										PR
			NTg	36	15	19	23	12	22	23	21				27	32	7	5	14	20	29	9	32	11
			3xTg	11	39	31	46	23	36	24	22	49	39		14	16	13	6	10	26	40	16	26	32
			LTM
				Control										PR
			NTg	34	38.9	30.11	39.12	42.12	61	42	12				36.15	40.16	29.1	31.32	38.34	31.12	32.12	31.12	40.1	22
			3xTg	47	16	38	44	18	50	20	21	33	42		20	32	40	17	23	36	11	29	36	22
	Fig 8c		STM
				Control										PR
			NTg	-0.34939	-0.28421	-0.1619	-0.62598	-0.02594	0.108341	0.430704	0.180055			0.602442	0.565378	-0.09921	-0.12007	-0.23108	0.955962	-0.33929	-0.60588	0.24531	-0.23468
			3xTg	-0.03618	0.026494	-0.29756	0.240265	-0.0509317	-0.23468	-0.29756	0.215678			-0.26154	0.151332	0.041401	0.018405	-0.44242	-0.46434	-0.34497	-0.26333	0.484812	-0.4882
			LTM
				Control										PR
			NTg	0.456439	0.255183	0.137234	0.056886	0.333584	0.063857					0.024181	0.551593	0.416699	0.860123	0.36058	0.159551	0.664311	0.24531	-0.23468
			3xTg	-0.44679	-0.88033	-0.56781	-0.42459	0.339492	-0.45833	0.120275				0.403302	0.269428	-0.13018	-0.08021	0.258427	0.319718	-0.27528	-0.10453	0.023592
	Fig 8d		Days	NTg										NTg-PR										3xTg										3xTg-PR
			1	41.5	61.5	58.75	68.75	113	18.5	25.25	48.5			25.5	44	33.25	57.75	87.75	83	55.75	46.25	46.25	46.25		25.5	50.5	39.5	63	52	88.75	36.25	49	87.12		48.25	81.75	38.25	95.5	26	54.25	35.25	28.25	44.11	75.12
			2	75.75	86.5	64.25	82	108.5	1.75	154	77.75			81	43.5	23.5	93.25	61.25	56.25	59.06	30.25	31.875	44.4		113.667	128.667	19.5	91.84	63.76	93.04	72.22	73.31	90.21		44.2775	69.9675	57	50.9375	63.56	79.12	62.12	72.32	72.22	34
			3	28.25	25	39.75	59.75	114.25	24.5	66	23.25			74.75	86.5	65.5	79	40.75	96.5	34	50.75	17.5	42.55		88.12	97.12	67.13	92.76	65.88	96.28	52.12	65.12	76.12		8.5	83.5	64.75	50.75	62	45.75	57.3333	89.12	78	31
			4	39.5	51.9375	51.3125	43.1875	102.5	27.5	53	58.5			47.25	95.25	12	70	37	30.5	42.25	28.5	3.125	40.7		39	28	44.3333	86.24	42.13	50.64	70.88	42.13	60.12		67.75	20.25	32.5	51.5	43.33	42.12	55.22	66.23	52.22	47
			5	40	42.1	51.2	45.28	33.22	51	12.11	0			36.21	42.22	53.4	50.84	42.12	35.36	50.84	41	11.25	38.85		92.11	91.23	77.36	61.08	68.8	51	51.12	64.1	71		50.22	55.66	54.33	54.23	45.23	42.12	26	54	71	56
			6	47	28	44	41	49	73	57	5.1			88	44		73	90	27	45	33	23	17		73	23	64.32	98.9	61.23	65.12	60.12	66.23	88		47	46	37	15.12	25.1	23.1	10.23	99.12	34.12	34.12
			STM
				Control										PR
			NTg	40	42.1	51.2	45.28	33.22	51	12.11	0			36.21	42.22	53.4	50.84	42.12	35.36	50.84	41	11.25	38.85
			3xTg	92.11	91.23	77.36	61.08	68.8	51	51.12	64.1	71		60.22	55.66	84.33	54.23	45.23	42.12	26	54	71	56
			LTM
				Control										PR
			NTg	47	28	44	41	49	73	57	5.1			88	44	73	90	27	45	33	23	17
			3xTg	73	23	64.32	98.9	61.23	65.12	60.12	66.23	88		47	46	37	15.12	25.1	23.1	10.23	99.12	34.12	34.12

## Sheet: Fig 9
	Fig 9a		Animal ID	Days	NTg	NTg-PR	3xTg	3xTg-PR			Fig 9b		Animal ID	Days	NTg	NTg-PR	3xTg	3xTg-PR
			8R	455	0								8R	365				1
			8L	455	0								8N	356				1
			8N	455	0								8L	455				0
			10R	455	0								9R	455				0
			10RL	455	0								9L	345				0
			10N	455	0								10R	365				1
			13R	455	0								10L	455				0
			13L	400	1								11R	370				1
			9R	455		0							11N	455				0
			9L	455		0							11L	455				0
			11R	455		0							12R	455			0
			11L	455		0							12N	455			0
			11N	455		0							13R	290			1
			12R	455		0							13N	360			1
			12L	455		0							14R	339			1
			12N	455		0							14N	455			0
			14R	455		0							15R	300			1
			14N	455		0							15N	350			1
			1R	455			0						1R	455		0
			1N	455			0						1N	455		0
			1L	455			0						1L	455		0
			2R	455			0						2R	455		0
			2N	455			0						2L	455		0
			2L	430			1						2N	455		0
			3R	421			1						3R	455		0
			3N	455			0						3L	455		0
			3L	450			1						3N	455		0
			4R	455				0					4R	455	0	0
			4L	455				0					4L	455	0
			5R	455				0					4N	455	0
			5L	455				0					5R	455	0
			5N	455				0					5L	455	0
			6R	455				0					5N	455	0
			6L	455				0					6R	455	0
			7R	455				0					6L	455	0
			7L	455				0					7R	455	0
			7N	455				0					7N	455	0
													11R	379			0
													11L	332			1
													11N	379			0
													12R	309			1
													12N	379			0
													16R	194			1
													16N	379			0
													10L	362			1
													10N	379			0
													9R	379			0
													13R	379				0
													13L	379				0
													13N	379				0
													5R	379				0
													5N	330				1
													15R	379				0
													15L	371				1
													15N	386				0
													14 R	386				0
													14L	386	0
													17R	386	0
													17N	386	0
													18L	386	0
													18N	386	0
													19R	386	0
													19L	386	0
													19N	386	0
													20R	386	0
													20L	386	0
													20N	386	0

## Sheet: Supplementary Fig 1
Supplementary Fig 1a			Name	Group	Aniline	B-Carotene	Vitamin D2 (Ergocalciferol)	Vanillin	4-Hydroxybenzaldehyde	Theophylline	N,N-Dimethyl-1,4-phenylenediamine	3-2-Hydroxyethylindole (IEA)	N-Acetylserotonin	Indole-3-methyl acetate	3-Hydroxybenzaldehyde	Palmitic acid	Methyl Acetoacetate	Methyl Vanillate	(R)-Salsolinol	Dihydrouracil	Indole-3-Acetamide	2-Hydroxypyridine	L-Nicotine	(S)-1-phenylethanol	Nicotinamide	Pyrazole	5-Deoxy-5-(methylthio)adenosine	Thymine	Thymidine	Uracil	Ketoisovaleric Acid	Caproic acid	Tryptophanamide	Pyridoxine	Pyridoxal	L-Ascorbic acid	Citraconic Acid	Urea	Adenine	Uridine	Glycerol	Itaconic Acid	(R)-2,3-Dihydroxy-isovalerate	Adenosine	Hypoxanthine	Sodium Benzoate	Xanthine	Riboflavin	Creatinine
			f1	NTg	6756.16	2831.97	2029.22	96.4778	17.251	1.1077	1420.27	220.511	25821.1	882.654	1808.31	44.8252	3566.33	6971.43	70.2453	2015.48	18554.5	7614.25	209.424	101024	1.51433e+06	406485	167670	7787.6	3678.18	3936.57	54.4116	115.462	1423.69	3850.81	96317.3	58.2308	330.27	1.59761e+06	1.29796e+06	64279.5	19.2768	51.8426	1.76305	2.09215e+06	1.54511e+06	52.0322	7829.85	3912.83	68.1652
			f2	NTg	2555.6	367.743	4703.46	23.5876	15.0883	0	921.131	206.5	12834.4	831.999	4269.59	26.0135	4418.32	6319.31	108.855	2582.2	28538.9	6790.43	0	115434	3.3538e+06	224771	109306	6859.55	1732.16	1827.75	0	0	465.715	1705.22	48907.6	20.9461	305.005	2.20091e+06	762163	57072.5	12.9594	31.0435	1.5456	3.59948e+06	2.25693e+06	41.4971	8728.48	2138.46	47.4384
			f3	NTg	1743.77	242.966	2854.08	26.3289	15.5039	0	963.626	145.052	15999.1	672.934	1472.05	30.872	3644.58	6564.17	99.8093	2821.31	12909.6	7526.32	110.113	55997.7	1.98829e+06	226155	121270	5576.73	985.897	1134.91	27.3048	50.1725	671.874	3198.04	89367.7	50.1519	295.855	1.73485e+06	1.08888e+06	57478.6	13.8109	40.9145	3.11791	2.35856e+06	1.3153e+06	44.658	5360.09	2463.01	45.5237
			f4	NTg	16869.6	0	0	8.14843	21.244	0	2713.07	229.507	612.673	0	2588.5	0	4576	0	0	7773.68	7877.26	34362.5	0	91645.5	6.96215e+06	1.74399e+06	1922.84	26117.2	80.3698	1548.74	67.4832	361.061	102.86	1835.08	65758.2	12.4635	323.505	4.64502e+06	1.25981e+06	5471.39	11.1153	7.51442	8.14212	659450	1.20681e+06	17.8967	2874.61	10.4092	37.7539
			f5	NTg	3341.96	0	0	4.67215	4.61613	0	272.026	4.2591	770.777	0	1057.16	0	2903.86	0	0	2464.97	4668.02	11980.4	0	141970	3.90915e+06	704444	843.578	9053.11	29.7759	1027.91	8.88375	91.4711	167.507	0	3978.38	3.53195	86.4676	2.08166e+06	401251	1358.21	2.22637	0	0.0650146	45626.2	408810	9.38948	766.911	0	17.7325
			f6	NTg-PR	10845.4	0	0	0	27.2002	0	1405.2	0	517.879	0	3900.85	0	12621.3	0	0	3349.45	9004.78	37574.3	0	229240	1.11644e+07	2.10615e+06	605.964	25295.6	27.0946	1347.36	16.5019	334.309	40.2849	209.574	23600.1	6.9184	224.286	2.99739e+06	675472	2844.1	10.2352	0	6.4029	25739.5	812516	9.91608	662.209	0	44.8888
			f7	NTg-PR	17112.1	542.143	0	48.0885	50.9484	0	1265.59	258.752	12456.8	898.553	4626.03	19.5022	0	9242.33	225.56	2379.88	24512.9	12227.3	164.511	91792.7	4.25312e+06	483210	100960	8162.9	1623.53	1932.7	0	11.602	487.114	2551.11	52472.3	30.6571	409.425	2.58758e+06	630000	58403.7	16.6121	59.7548	0.833819	1.96294e+06	2.4642e+06	48.0823	6072.62	1771.2	45.7624
			f8	NTg-PR	14161.2	0	0	1.29881	39.2968	0	3993.15	253.287	2808.05	0	1819.7	0	8124.76	0	0	13746.4	18305.6	21394.8	0	167333	5.90298e+06	1.32255e+06	2567.95	17672.4	48.6462	1608.07	95.6799	321.745	195.127	1705.25	70055.6	13.1196	257.835	3.30565e+06	1.22406e+06	5799.28	12.6168	53.3589	6.32067	812124	1.19544e+06	61.6431	3208.28	30.559	53.542
			f9	NTg-PR	1066.48	280.18	0	12.9222	11.6171	1.87906	566.051	115.043	9031.27	522.611	1892.7	3.48253	2157.35	3568.87	19.2666	669.465	14624.4	5407.22	18.5722	99017.7	1.63952e+06	247005	85887	4953.54	2676.63	2331.71	22.6386	46.8398	622.973	688.957	16866.6	11.6693	146.497	1.2676e+06	622272	34743.7	6.96627	21.3003	1.17213	1.63933e+06	1.27546e+06	31.4305	2784.51	832.144	37.6484
			f10	NTg-PR	14840.7	649.946	0	24.2983	11.4005	0	1362.03	173.405	10795.3	879.487	4728.98	18.873	8280.31	8757.5	130.113	296.589	16692.2	9252.04	0	78863.9	3.68381e+06	375059	90878.2	9174.74	863.819	917.746	6.70656	17.3748	339.328	3234.35	72327.7	26.9215	348.135	1.42406e+06	921822	57204.4	16.286	28.2797	1.68807	4.03854e+06	2.24301e+06	26.5975	3660.31	2261.42	44.2212
			m1	NTg	2745.82	164.275	0	23.7188	44.3686	0	2140.08	522.725	10349.6	982.197	7649.47	0	18402.4	8959.98	128.29	5406.94	16952.3	18246.9	266.112	99023.9	4.65272e+06	852848	36165.3	14517.8	1271.75	2452.22	17.8822	75.2677	346.789	3116.81	78094.2	35.56	407.722	3.74204e+06	506353	31440	13.791	45.4928	4.74798	4.69701e+06	1.16475e+06	53.206	3465.83	233.084	56.6826
			m2	NTg	3104.02	369.76	3673.93	28.3398	21.7172	0	1244.43	147.878	15638.9	1355.37	7919.52	34.9787	0	7640.99	83.7558	1615.17	13925.6	8673.74	0	100469	3.48274e+06	434414	139944	8174.59	1384.22	1667.5	51.2886	99.1107	374.696	2819.24	44528.1	42.8782	387.536	2.90766e+06	508602	48641.1	17.6662	59.2335	2.03652	1.89268e+06	1.76731e+06	58.0079	3846.82	1706.99	57.454
			m3	NTg	20825.4	0	0	23.0664	16.8559	0	2669.77	403.323	11099.8	54.8118	19410.7	0	12168.2	1939.55	59.444	8277.52	24949	21287.4	0	246201	7.20713e+06	1.34839e+06	12613.1	20516.4	409.714	3823.75	79.8291	295.829	656.976	3886.23	115400	51.2932	533.53	4.15077e+06	1.74709e+06	24038.3	23.3693	58.3031	4.37756	1.61644e+06	2.97343e+06	83.6748	7360.99	138.532	100.231
			m4	NTg	2242.08	260.213	0	21.7327	27.351	0	1667.83	247.242	16704.3	975.836	6700.06	0	9393.59	8524.63	236.379	1300.21	19027.2	9753.45	26.4022	124332	3.76768e+06	446845	83062.7	9182.79	2601.56	2332.35	31.922	79.2702	745.134	2848.2	51600.8	32.0199	359.928	3.13826e+06	743896	46332.3	19.7027	42.8833	3.08688	3.4628e+06	2.31021e+06	57.209	5349.31	797.101	62.0118
			m5	NTg	2176.51	309.677	2767.45	27.2203	56.919	2.77491	1458.26	185.044	12525.2	735.972	5182.5	24.3561	6035.89	7992.76	103.005	5010.47	13763.4	9354.52	0	137289	3.78498e+06	298846	138887	7261.51	1420.05	1735.23	15.1651	27.6099	301.458	2126.62	44252.6	22.9125	322.032	3.03206e+06	830149	47538.8	11.7617	34.661	1.68864	3.8879e+06	2.00983e+06	76.6124	3019.96	1329.45	49.81
			m6	NTg-PR	7135.19	239.28	0	14.3082	11.2865	0	636.847	189.706	5402.35	557.553	3574.72	21.2153	226.027	6134.49	140.21	2439.59	8371.93	7412.4	0	42636.4	1.90459e+06	261818	51540.4	5558.04	530.974	736.64	3.70154	6.02392	247.016	1203.94	21860.4	14.1802	182.926	1.64645e+06	259576	20221.5	8.35831	22.9322	1.46352	2.08938e+06	1.03694e+06	18.5576	1805.49	557.859	23.922
			m7	NTg-PR	1729.26	429.393	2723.04	19.924	53.8229	1.08108	936.642	200.173	10400.5	635.474	6239.26	29.3171	11019.7	6647.58	95.4306	3197.26	10868.1	7182.14	28.5871	117103	2.48872e+06	262117	157739	6140.17	1009.77	1042.97	40.3009	78.1367	926.376	1740.99	30922.5	17.8614	240.581	1.8497e+06	1.22921e+06	61714.5	8.11124	47.2166	2.19277	887371	1.82222e+06	52.2263	4861.72	1462.67	52.081
			m8	NTg-PR	2447.56	511.807	0	18.1489	19.0858	4.50217	1767.43	315.111	11914.9	1325.89	14812.3	0	7769.35	10585.3	226.042	5206.65	14844	13995.8	45.2625	131326	4.18188e+06	649224	93778.3	12601.8	1341	2100.04	30.4129	65.1875	425.701	2831.73	66156	29.6758	366.455	2.28218e+06	720764	48610.1	17.3936	20.1325	2.59239	4.10195e+06	2.3951e+06	46.7827	4353.15	758.258	52.3521
			m9	NTg-PR	1528.87	256.809	1073.22	26.8504	18.7106	1.53802	1116.77	11.1914	16303.7	890.542	6446.23	34.832	15166.2	7319.19	72.3676	1139.08	10557.2	5501.59	0	130907	2.51907e+06	289283	146821	5114.69	1668.87	1823.71	29.7154	60.1064	904.211	2649.69	62638.8	46.9432	347.9	1.74999e+06	1.01507e+06	73952.1	11.044	45.0827	2.45862	2.54377e+06	1.66129e+06	58.2727	4599.79	1865.95	77.5219
			m10	NTg-PR	0	0	0	0	4.2958	0	0	0	0	0	4921.54	0	0	0	0	1068.38	2360.37	6803.36	0	70978.2	4.32964e+06	451643	25.8001	0	0	604.755	0	0	24.3658	0	13226.1	1.47533	97.9989	1.17283e+06	369621	1389	1.51214	0	0	0	447527	0	1060.12	0	16.1532
Supplementary Fig 1b			NTg-PR/NTg		Females
			Metabolites	FC	log2(FC)	raw.pval	log10
			Aniline	4.7743	2.2553	5.4824e-05	4.261
			L-Asparagine	2.454	1.2951	0.0015859	2.7997
			Imidazoleacetic acid	2.8101	1.4906	0.0016342	2.7867
			L-Glutamine	2.1754	1.1213	0.0050461	2.297
			N-Methyl-D-aspartic acid	2.3565	1.2366	0.0056523	2.2478
			Betaine	2.7792	1.4747	0.0070461	2.1521
			3-Ureidopropionic acid	2.9995	1.5847	0.0071743	2.1442
			Citrulline	2.5679	1.3606	0.012049	1.919
			Histamine	5.4889	2.4565	0.015441	1.8113
			4-Methylaminobutyrate	2.0514	1.0366	0.019075	1.7195
			Nicotinamide	2.5769	1.3656	0.024348	1.6135
			N-Methyl-L-Alanine	3.3266	1.7341	0.025209	1.5984
			L-Pipecolic acid	3.3376	1.7388	0.025312	1.5967
			N-Acetylaspartate	2.3345	1.2231	0.025757	1.5891
			Thymine	2.5247	1.3361	0.027707	1.5574
			2-Hydroxypyridine	2.92	1.546	0.031524	1.5014
			Thiamine	0.095844	-3.3832	0.03181	1.4974
			L-Arginine	0.24337	-2.0388	0.032677	1.4858
			Pyrazole	3.3341	1.7373	0.043834	1.3582
			4-Hydroxybenzaldehyde	2.3424	1.228	0.045463	1.3423
			N,N-Dimethyl-1,4-phenylenediamine	2.592	1.3741	0.048388	1.3153
Supplementary Fig 1c			Name	Group	Aniline	B-Carotene	Vitamin D2 (Ergocalciferol)	Vanillin	4-Hydroxybenzaldehyde	Theophylline	N,N-Dimethyl-1,4-phenylenediamine	3-2-Hydroxyethylindole (IEA)	N-Acetylserotonin	Indole-3-methyl acetate	3-Hydroxybenzaldehyde	Palmitic acid	Methyl Acetoacetate	Methyl Vanillate	(R)-Salsolinol	Dihydrouracil	Indole-3-Acetamide	2-Hydroxypyridine	L-Nicotine	(S)-1-phenylethanol	Nicotinamide	Pyrazole	5-Deoxy-5-(methylthio)adenosine	Thymine	Thymidine	Uracil	Ketoisovaleric Acid	Caproic acid	Tryptophanamide	Pyridoxine	Pyridoxal	L-Ascorbic acid	Citraconic Acid	Urea	Adenine	Uridine	Glycerol	Itaconic Acid	(R)-2,3-Dihydroxy-isovalerate	Adenosine	Hypoxanthine	Sodium Benzoate	Xanthine	Riboflavin	Creatinine
			f1	NTg	6756.16	2831.97	2029.22	96.4778	17.251	1.1077	1420.27	220.511	25821.1	882.654	1808.31	44.8252	3566.33	6971.43	70.2453	2015.48	18554.5	7614.25	209.424	101024	1.51433e+06	406485	167670	7787.6	3678.18	3936.57	54.4116	115.462	1423.69	3850.81	96317.3	58.2308	330.27	1.59761e+06	1.29796e+06	64279.5	19.2768	51.8426	1.76305	2.09215e+06	1.54511e+06	52.0322	7829.85	3912.83	68.1652
			f2	NTg	2555.6	367.743	4703.46	23.5876	15.0883	0	921.131	206.5	12834.4	831.999	4269.59	26.0135	4418.32	6319.31	108.855	2582.2	28538.9	6790.43	0	115434	3.3538e+06	224771	109306	6859.55	1732.16	1827.75	0	0	465.715	1705.22	48907.6	20.9461	305.005	2.20091e+06	762163	57072.5	12.9594	31.0435	1.5456	3.59948e+06	2.25693e+06	41.4971	8728.48	2138.46	47.4384
			f3	NTg	1743.77	242.966	2854.08	26.3289	15.5039	0	963.626	145.052	15999.1	672.934	1472.05	30.872	3644.58	6564.17	99.8093	2821.31	12909.6	7526.32	110.113	55997.7	1.98829e+06	226155	121270	5576.73	985.897	1134.91	27.3048	50.1725	671.874	3198.04	89367.7	50.1519	295.855	1.73485e+06	1.08888e+06	57478.6	13.8109	40.9145	3.11791	2.35856e+06	1.3153e+06	44.658	5360.09	2463.01	45.5237
			f4	NTg	16869.6	0	0	8.14843	21.244	0	2713.07	229.507	612.673	0	2588.5	0	4576	0	0	7773.68	7877.26	34362.5	0	91645.5	6.96215e+06	1.74399e+06	1922.84	26117.2	80.3698	1548.74	67.4832	361.061	102.86	1835.08	65758.2	12.4635	323.505	4.64502e+06	1.25981e+06	5471.39	11.1153	7.51442	8.14212	659450	1.20681e+06	17.8967	2874.61	10.4092	37.7539
			f5	NTg	3341.96	0	0	4.67215	4.61613	0	272.026	4.2591	770.777	0	1057.16	0	2903.86	0	0	2464.97	4668.02	11980.4	0	141970	3.90915e+06	704444	843.578	9053.11	29.7759	1027.91	8.88375	91.4711	167.507	0	3978.38	3.53195	86.4676	2.08166e+06	401251	1358.21	2.22637	0	0.0650146	45626.2	408810	9.38948	766.911	0	17.7325
			f6	NTg-PR	10845.4	0	0	0	27.2002	0	1405.2	0	517.879	0	3900.85	0	12621.3	0	0	3349.45	9004.78	37574.3	0	229240	1.11644e+07	2.10615e+06	605.964	25295.6	27.0946	1347.36	16.5019	334.309	40.2849	209.574	23600.1	6.9184	224.286	2.99739e+06	675472	2844.1	10.2352	0	6.4029	25739.5	812516	9.91608	662.209	0	44.8888
			f7	NTg-PR	17112.1	542.143	0	48.0885	50.9484	0	1265.59	258.752	12456.8	898.553	4626.03	19.5022	0	9242.33	225.56	2379.88	24512.9	12227.3	164.511	91792.7	4.25312e+06	483210	100960	8162.9	1623.53	1932.7	0	11.602	487.114	2551.11	52472.3	30.6571	409.425	2.58758e+06	630000	58403.7	16.6121	59.7548	0.833819	1.96294e+06	2.4642e+06	48.0823	6072.62	1771.2	45.7624
			f8	NTg-PR	14161.2	0	0	1.29881	39.2968	0	3993.15	253.287	2808.05	0	1819.7	0	8124.76	0	0	13746.4	18305.6	21394.8	0	167333	5.90298e+06	1.32255e+06	2567.95	17672.4	48.6462	1608.07	95.6799	321.745	195.127	1705.25	70055.6	13.1196	257.835	3.30565e+06	1.22406e+06	5799.28	12.6168	53.3589	6.32067	812124	1.19544e+06	61.6431	3208.28	30.559	53.542
			f9	NTg-PR	1066.48	280.18	0	12.9222	11.6171	1.87906	566.051	115.043	9031.27	522.611	1892.7	3.48253	2157.35	3568.87	19.2666	669.465	14624.4	5407.22	18.5722	99017.7	1.63952e+06	247005	85887	4953.54	2676.63	2331.71	22.6386	46.8398	622.973	688.957	16866.6	11.6693	146.497	1.2676e+06	622272	34743.7	6.96627	21.3003	1.17213	1.63933e+06	1.27546e+06	31.4305	2784.51	832.144	37.6484
			f10	NTg-PR	14840.7	649.946	0	24.2983	11.4005	0	1362.03	173.405	10795.3	879.487	4728.98	18.873	8280.31	8757.5	130.113	296.589	16692.2	9252.04	0	78863.9	3.68381e+06	375059	90878.2	9174.74	863.819	917.746	6.70656	17.3748	339.328	3234.35	72327.7	26.9215	348.135	1.42406e+06	921822	57204.4	16.286	28.2797	1.68807	4.03854e+06	2.24301e+06	26.5975	3660.31	2261.42	44.2212
			m1	NTg	2745.82	164.275	0	23.7188	44.3686	0	2140.08	522.725	10349.6	982.197	7649.47	0	18402.4	8959.98	128.29	5406.94	16952.3	18246.9	266.112	99023.9	4.65272e+06	852848	36165.3	14517.8	1271.75	2452.22	17.8822	75.2677	346.789	3116.81	78094.2	35.56	407.722	3.74204e+06	506353	31440	13.791	45.4928	4.74798	4.69701e+06	1.16475e+06	53.206	3465.83	233.084	56.6826
			m2	NTg	3104.02	369.76	3673.93	28.3398	21.7172	0	1244.43	147.878	15638.9	1355.37	7919.52	34.9787	0	7640.99	83.7558	1615.17	13925.6	8673.74	0	100469	3.48274e+06	434414	139944	8174.59	1384.22	1667.5	51.2886	99.1107	374.696	2819.24	44528.1	42.8782	387.536	2.90766e+06	508602	48641.1	17.6662	59.2335	2.03652	1.89268e+06	1.76731e+06	58.0079	3846.82	1706.99	57.454
			m3	NTg	20825.4	0	0	23.0664	16.8559	0	2669.77	403.323	11099.8	54.8118	19410.7	0	12168.2	1939.55	59.444	8277.52	24949	21287.4	0	246201	7.20713e+06	1.34839e+06	12613.1	20516.4	409.714	3823.75	79.8291	295.829	656.976	3886.23	115400	51.2932	533.53	4.15077e+06	1.74709e+06	24038.3	23.3693	58.3031	4.37756	1.61644e+06	2.97343e+06	83.6748	7360.99	138.532	100.231
			m4	NTg	2242.08	260.213	0	21.7327	27.351	0	1667.83	247.242	16704.3	975.836	6700.06	0	9393.59	8524.63	236.379	1300.21	19027.2	9753.45	26.4022	124332	3.76768e+06	446845	83062.7	9182.79	2601.56	2332.35	31.922	79.2702	745.134	2848.2	51600.8	32.0199	359.928	3.13826e+06	743896	46332.3	19.7027	42.8833	3.08688	3.4628e+06	2.31021e+06	57.209	5349.31	797.101	62.0118
			m5	NTg	2176.51	309.677	2767.45	27.2203	56.919	2.77491	1458.26	185.044	12525.2	735.972	5182.5	24.3561	6035.89	7992.76	103.005	5010.47	13763.4	9354.52	0	137289	3.78498e+06	298846	138887	7261.51	1420.05	1735.23	15.1651	27.6099	301.458	2126.62	44252.6	22.9125	322.032	3.03206e+06	830149	47538.8	11.7617	34.661	1.68864	3.8879e+06	2.00983e+06	76.6124	3019.96	1329.45	49.81
			m6	NTg-PR	7135.19	239.28	0	14.3082	11.2865	0	636.847	189.706	5402.35	557.553	3574.72	21.2153	226.027	6134.49	140.21	2439.59	8371.93	7412.4	0	42636.4	1.90459e+06	261818	51540.4	5558.04	530.974	736.64	3.70154	6.02392	247.016	1203.94	21860.4	14.1802	182.926	1.64645e+06	259576	20221.5	8.35831	22.9322	1.46352	2.08938e+06	1.03694e+06	18.5576	1805.49	557.859	23.922
			m7	NTg-PR	1729.26	429.393	2723.04	19.924	53.8229	1.08108	936.642	200.173	10400.5	635.474	6239.26	29.3171	11019.7	6647.58	95.4306	3197.26	10868.1	7182.14	28.5871	117103	2.48872e+06	262117	157739	6140.17	1009.77	1042.97	40.3009	78.1367	926.376	1740.99	30922.5	17.8614	240.581	1.8497e+06	1.22921e+06	61714.5	8.11124	47.2166	2.19277	887371	1.82222e+06	52.2263	4861.72	1462.67	52.081
			m8	NTg-PR	2447.56	511.807	0	18.1489	19.0858	4.50217	1767.43	315.111	11914.9	1325.89	14812.3	0	7769.35	10585.3	226.042	5206.65	14844	13995.8	45.2625	131326	4.18188e+06	649224	93778.3	12601.8	1341	2100.04	30.4129	65.1875	425.701	2831.73	66156	29.6758	366.455	2.28218e+06	720764	48610.1	17.3936	20.1325	2.59239	4.10195e+06	2.3951e+06	46.7827	4353.15	758.258	52.3521
			m9	NTg-PR	1528.87	256.809	1073.22	26.8504	18.7106	1.53802	1116.77	11.1914	16303.7	890.542	6446.23	34.832	15166.2	7319.19	72.3676	1139.08	10557.2	5501.59	0	130907	2.51907e+06	289283	146821	5114.69	1668.87	1823.71	29.7154	60.1064	904.211	2649.69	62638.8	46.9432	347.9	1.74999e+06	1.01507e+06	73952.1	11.044	45.0827	2.45862	2.54377e+06	1.66129e+06	58.2727	4599.79	1865.95	77.5219
			m10	NTg-PR	0	0	0	0	4.2958	0	0	0	0	0	4921.54	0	0	0	0	1068.38	2360.37	6803.36	0	70978.2	4.32964e+06	451643	25.8001	0	0	604.755	0	0	24.3658	0	13226.1	1.47533	97.9989	1.17283e+06	369621	1389	1.51214	0	0	0	447527	0	1060.12	0	16.1532
Supplementary Fig 1d			NTg-PR/NTg		Males
			Metabolites	FC	log2(FC)	raw.pval	LOG10
			Orotic Acid	0.46568	-1.1026	0.036873	1.4333
			N,N-Dimethyl-1,4-phenylenediamine	0.49944	-1.0016	0.038847	1.4106
			D-Maltose	0.32117	-1.6386	0.041655	1.3803
			O-Phosphorylethanolamine	0.49335	-1.0193	0.046222	1.3352
			S1P	0.4946	-1.0157	0.051136	1.2913
	Fig S1e		Metabolic Pathway	Group	Direction	P-Value (not adjusted)	Log P-Value
			Nitrogen metabolism	Female NTg vs NTg PR	Up	0.0050461	2.297
			Pantothenate and CoA biosynthesis	Female NTg vs NTg PR	Up	0.0078561	2.1048
			Arginine biosynthesis	Female NTg vs NTg PR	Up	0.013726	1.8624
			Pyrimidine metabolism	Female NTg vs NTg PR	Up	0.020849	1.6809
			Arginine and proline metabolism	Female NTg vs NTg PR	Up	0.023658	1.626
			Glyoxylate and dicarboxylate metabolism	Female NTg vs NTg PR	Up	0.023696	1.6253
			Alanine, aspartate and glutamate metabolism	Female NTg vs NTg PR	Up	0.028127	1.5509
			Histidine metabolism	Female NTg vs NTg PR	Up	0.028999	1.5376
			Thiamine metabolism	Female NTg vs NTg PR	Down	0.03181	1.4974
			Glycine, serine and threonine metabolism	Female NTg vs NTg PR	Up	0.036118	1.4423
			beta-Alanine metabolism	Female NTg vs NTg PR	Up	0.038849	1.4106
			Glutathione metabolism	Female NTg vs NTg PR	Down	0.051096	1.2916
			Inositol phosphate metabolism	Female NTg vs NTg PR	Up	0.059311	1.2269
			Ascorbate and aldarate metabolism	Female NTg vs NTg PR	Up	0.059311	1.2269
			Sphingolipid metabolism	Female NTg vs NTg PR	Up	0.063814	1.1951
			Ether lipid metabolism	Female NTg vs NTg PR	Down	0.067113	1.1732
			Lysine degradation	Female NTg vs NTg PR	Up	0.081332	1.0897
			Glycerophospholipid metabolism	Female NTg vs NTg PR	Down	0.090948	1.0412
			Propanoate metabolism	Female NTg vs NTg PR	NA	NA	NA
			Galactose metabolism	Female NTg vs NTg PR	NA	NA	NA
			Cysteine and methionine metabolism	Female NTg vs NTg PR	NA	NA	NA
			Purine metabolism	Female NTg vs NTg PR	NA	NA	NA
			Fructose and mannose metabolism	Female NTg vs NTg PR	NA	NA	NA
			Pentose phosphate pathway	Female NTg vs NTg PR	NA	NA	NA
			Glycolysis / Gluconeogenesis	Female NTg vs NTg PR	NA	NA	NA
			Glycerolipid metabolism	Female NTg vs NTg PR	NA	NA	NA
			Porphyrin metabolism	Female NTg vs NTg PR	NA	NA	NA
			Citrate cycle (TCA cycle)	Female NTg vs NTg PR	NA	NA	NA
			Pentose and glucuronate interconversions	Female NTg vs NTg PR	NA	NA	NA
			Nicotinate and nicotinamide metabolism	Female NTg vs NTg PR	NA	NA	NA
			Fatty acid biosynthesis	Female NTg vs NTg PR	NA	NA	NA
			Fatty acid elongation	Female NTg vs NTg PR	NA	NA	NA
			Biosynthesis of unsaturated fatty acids	Female NTg vs NTg PR	NA	NA	NA
			Amino sugar and nucleotide sugar metabolism	Female NTg vs NTg PR	NA	NA	NA
			Riboflavin metabolism	Female NTg vs NTg PR	NA	NA	NA
			Lipoic acid metabolism	Female NTg vs NTg PR	NA	NA	NA
			Tryptophan metabolism	Female NTg vs NTg PR	NA	NA	NA
			Starch and sucrose metabolism	Female NTg vs NTg PR	NA	NA	NA
			Butanoate metabolism	Female NTg vs NTg PR	NA	NA	NA
			Primary bile acid biosynthesis	Female NTg vs NTg PR	NA	NA	NA
			Retinol metabolism	Female NTg vs NTg PR	NA	NA	NA
			Fatty acid degradation	Female NTg vs NTg PR	NA	NA	NA
			Valine, leucine and isoleucine biosynthesis	Female NTg vs NTg PR	NA	NA	NA
			Phenylalanine, tyrosine and tryptophan biosynthesis	Female NTg vs NTg PR	NA	NA	NA
			Phenylalanine metabolism	Female NTg vs NTg PR	NA	NA	NA
			Taurine and hypotaurine metabolism	Female NTg vs NTg PR	NA	NA	NA
			Valine, leucine and isoleucine degradation	Female NTg vs NTg PR	NA	NA	NA
			Tyrosine metabolism	Female NTg vs NTg PR	NA	NA	NA
			D-Amino acid metabolism	Female NTg vs NTg PR	NA	NA	NA
			Vitamin B6 metabolism	Female NTg vs NTg PR	NA	NA	NA
			Ubiquinone and other terpenoid-quinone biosynthesis	Female NTg vs NTg PR	NA	NA	NA
			Propanoate metabolism	Male NTg vs NTg PR	Down	0.0031003	2.5086
			beta-Alanine metabolism	Male NTg vs NTg PR	Down	0.032264	1.4913
			Galactose metabolism	Male NTg vs NTg PR	Down	0.033656	1.4729
			Pyrimidine metabolism	Male NTg vs NTg PR	Down	0.035975	1.444
			Pantothenate and CoA biosynthesis	Male NTg vs NTg PR	Down	0.048681	1.3126
			Sphingolipid metabolism	Male NTg vs NTg PR	Down	0.059997	1.2219
			Inositol phosphate metabolism	Male NTg vs NTg PR	Down	0.062753	1.2024
			Ascorbate and aldarate metabolism	Male NTg vs NTg PR	Down	0.062753	1.2024
			Pentose and glucuronate interconversions	Male NTg vs NTg PR	Down	0.063834	1.1949
			Phenylalanine, tyrosine and tryptophan biosynthesis	Male NTg vs NTg PR	Down	0.068934	1.1616
			Phenylalanine metabolism	Male NTg vs NTg PR	Down	0.068934	1.1616
			Nicotinate and nicotinamide metabolism	Male NTg vs NTg PR	Down	0.085104	1.07
			Vitamin B6 metabolism	Male NTg vs NTg PR	Down	0.087267	1.0591
			Histidine metabolism	Male NTg vs NTg PR	Down	0.090487	1.0434
			Ubiquinone and other terpenoid-quinone biosynthesis	Male NTg vs NTg PR	Down	0.096566	1.0152
			Arginine biosynthesis	Male NTg vs NTg PR	NA	NA	NA
			Tryptophan metabolism	Male NTg vs NTg PR	NA	NA	NA
			Starch and sucrose metabolism	Male NTg vs NTg PR	NA	NA	NA
			Nitrogen metabolism	Male NTg vs NTg PR	NA	NA	NA
			Glycerolipid metabolism	Male NTg vs NTg PR	NA	NA	NA
			Arginine and proline metabolism	Male NTg vs NTg PR	NA	NA	NA
			Taurine and hypotaurine metabolism	Male NTg vs NTg PR	NA	NA	NA
			Fatty acid degradation	Male NTg vs NTg PR	NA	NA	NA
			Primary bile acid biosynthesis	Male NTg vs NTg PR	NA	NA	NA
			Purine metabolism	Male NTg vs NTg PR	NA	NA	NA
			Alanine, aspartate and glutamate metabolism	Male NTg vs NTg PR	NA	NA	NA
			Tyrosine metabolism	Male NTg vs NTg PR	NA	NA	NA
			Glycerophospholipid metabolism	Male NTg vs NTg PR	NA	NA	NA
			Thiamine metabolism	Male NTg vs NTg PR	NA	NA	NA
			Lysine degradation	Male NTg vs NTg PR	NA	NA	NA
			Glutathione metabolism	Male NTg vs NTg PR	NA	NA	NA
			Glycine, serine and threonine metabolism	Male NTg vs NTg PR	NA	NA	NA
			Valine, leucine and isoleucine biosynthesis	Male NTg vs NTg PR	NA	NA	NA
			Valine, leucine and isoleucine degradation	Male NTg vs NTg PR	NA	NA	NA
			Butanoate metabolism	Male NTg vs NTg PR	NA	NA	NA
			Glyoxylate and dicarboxylate metabolism	Male NTg vs NTg PR	NA	NA	NA
			Porphyrin metabolism	Male NTg vs NTg PR	NA	NA	NA
			Retinol metabolism	Male NTg vs NTg PR	NA	NA	NA
			Fructose and mannose metabolism	Male NTg vs NTg PR	NA	NA	NA
			Pentose phosphate pathway	Male NTg vs NTg PR	NA	NA	NA
			Glycolysis / Gluconeogenesis	Male NTg vs NTg PR	NA	NA	NA
			Fatty acid biosynthesis	Male NTg vs NTg PR	NA	NA	NA
			Fatty acid elongation	Male NTg vs NTg PR	NA	NA	NA
			Biosynthesis of unsaturated fatty acids	Male NTg vs NTg PR	NA	NA	NA
			Ether lipid metabolism	Male NTg vs NTg PR	NA	NA	NA
			Citrate cycle (TCA cycle)	Male NTg vs NTg PR	NA	NA	NA
			Amino sugar and nucleotide sugar metabolism	Male NTg vs NTg PR	NA	NA	NA
			Lipoic acid metabolism	Male NTg vs NTg PR	NA	NA	NA
			Cysteine and methionine metabolism	Male NTg vs NTg PR	NA	NA	NA
			Riboflavin metabolism	Male NTg vs NTg PR	NA	NA	NA
			D-Amino acid metabolism	Male NTg vs NTg PR	NA	NA	NA
[truncated: 149 more columns]

[truncated: 7 more sheets: Supplementary Fig 2, Supplementary Fig 3, Supplementary Fig 4, Supplementary Fig 5, Supplementary Fig 6, Supplementary Fig 7, Supplementary Fig 8]
